# Supplementary material for: The relationship of tidal volume and driving pressure with mortality in hypoxic patients receiving mechanical ventilation
Source: PLoS One. 2021 Aug 9;16(8):e0255812. doi: 10.1371/journal.pone.0255812 (PMC8351937; doi:10.1371/journal.pone.0255812)
Supplement: S1 File — (XLSX) [file pone.0255812.s001.xlsx]

## Sheet: Sheet1
Mortality	TV	PBW	TVPBW	<=6	>6- 7	>7- 8	>8- 10	>10	drvPress	compliance	age	PF ratio	hosp x	hosp y	pco2	APACHE pred mort
0	250	75.12	3.32801	1	0	0	0	0	17	14.7059	25	172	0	0	51	0.304
1	267	77.74	3.43453	1	0	0	0	0	20	13.35	56	173.75	0	0	58	0.342
1	300	80.05	3.74766	1	0	0	0	0	31	9.67742	44	107.5	0	0	118	0.089
1	290	73.11	3.96663	1	0	0	0	0	33	8.78788	69	46	0	0	53	0.229
0	300	75.43	3.9772	1	0	0	0	0	10	30	46	186.667	1	0	40	0.565
1	250	62.38	4.00769	1	0	0	0	0	6	41.6667	45	116.67	0	0	41	0.467
0	310	73.11	4.24019	1	0	0	0	0	17	18.2353	23	73.75	1	0	45	0.159
0	350	82.48	4.24345	1	0	0	0	0	13	26.9231	26	140.667	0	0	45.6	0.077
0	300	68.75	4.36364	1	0	0	0	0	11	27.2727	67	134.286	1	0	78	0.569
0	400	91.61	4.36634	1	0	0	0	0	14	28.5714	68	165.71	0	0	46	0.305
1	320	73.11	4.37697	1	0	0	0	0	40	8	27	76	0	0	76	0.353
0	450	102.4	4.39453	1	0	0	0	0	11	40.9091	74	295	0	0	31.6	0.35
1	400	86.98	4.59876	1	0	0	0	0	14	28.5714	35	151	0	0	72.9	0.309
1	400	86.98	4.59876	1	0	0	0	0	18	22.2222	24	64	0	0	50	0.593
0	330	70.57	4.67621	1	0	0	0	0	10	33	20	151.429	0	0	83.1	0.274
0	275	58.79	4.67767	1	0	0	0	0	18	15.2778	38	210	0	0	39	0.623
1	300	63.99	4.68823	1	0	0	0	0	8	37.5	37	235	1	0	34	0.299
0	420	89.29	4.70377	1	0	0	0	0	7	60	85	125	0	0	39	0.258
1	400	84.79	4.71754	1	0	0	0	0	18	22.2222	70	95	1	0	44	0.082
0	400	84.67	4.72422	1	0	0	0	0	7	57.1429	57	285	0	0	36	0.187
1	350	73.11	4.78731	1	0	0	0	0	15	23.3333	82	92.8571	1	0	40	0.876
0	360	75.17	4.78914	1	0	0	0	0	15	24	52	86	0	0	34	0.17
0	400	82.36	4.85673	1	0	0	0	0	14	28.5714	80	230	0	0	57.1	0.123
0	400	82.36	4.85673	1	0	0	0	0	7	57.1429	59	226.667	0	0	64	0.591
0	400	82.36	4.85673	1	0	0	0	0	10	40	55	64	0	0	51	0.226
1	300	61.7	4.86224	1	0	0	0	0	16	18.75	74	90	0	0	29	0.123
0	300	61.68	4.86381	1	0	0	0	0	31	9.67742	68	125.8	0	0	75.6	0.312
0	300	61.68	4.86381	1	0	0	0	0	35	8.57143	33	65	0	0	40	0.631
0	300	61.56	4.87329	1	0	0	0	0	7	42.8571	27	250	0	0	44	0.052
0	300	61.52	4.87646	1	0	0	0	0	8	37.5	66	217.5	0	0	37	0.1
0	500	102.4	4.88281	1	0	0	0	0	13	38.4615	62	160	0	0	65	0.058
1	380	77.74	4.88809	1	0	0	0	0	15	25.3333	63	136	0	0	84.8	0.366
0	400	81.49	4.90858	1	0	0	0	0	9	44.4444	76	66	0	0	24	0.253
0	400	81.49	4.90858	1	0	0	0	0	12	33.3333	69	147.5	0	0	30	0.352
1	450	91.61	4.91213	1	0	0	0	0			66	106.25	0	0	43	0.084
0	350	70.8	4.9435	1	0	0	0	0	24	14.5833	72	40	1	0	77	0.275
1	350	70.8	4.9435	1	0	0	0	0	20	17.5	22	132.5	0	0	35	0.526
0	340	68.47	4.96568	1	0	0	0	0	11	30.9091	75	122.105	0	0	45	0.466
0	450	90.59	4.96744	1	0	0	0	0	11	40.9091	53	151.8	0	0	37.5	0.298
0	320	64.25	4.98054	1	0	0	0	0	18	17.7778	30	120	0	0	61	0.462
0	262	52.42	4.99809	1	0	0	0	0	17	15.4118	57	113.75	0	0	36	0.1
0	400	80.03	4.99813	1	0	0	0	0	22	18.1818	51	180	0	0	35	0.141
0	355	70.8	5.01412	1	0	0	0	0	13	27.3077	73	163.7	0	0	96.7	0.327
1	390	77.74	5.01672	1	0	0	0	0	13	30	44	240	1	0	46	0.172
0	400	79.67	5.02071	1	0	0	0	0	8	50	75	273.75	0	0	38.8	0.371
0	400	79.67	5.02071	1	0	0	0	0	10	40	72	155.6	0	0	28.3	0.333
0	400	79.67	5.02071	1	0	0	0	0	8	50	25	73.2	0	0	55.2	0.085
0	350	69.71	5.0208	1	0	0	0	0			58	185.714	1	0	29	0.657
0	450	89.29	5.03976	1	0	0	0	0	9	50	60	61	0	0	51	0.319
0	400	79.21	5.04987	1	0	0	0	0	7	57.1429	77	65	0	0	53	0.234
0	320	63.34	5.0521	1	0	0	0	0	30	10.6667	42	180	0	0	37	0.016
0	350	68.8	5.08721	1	0	0	0	0	9	38.8889	67	116	0	0	56	0.289
1	350	68.75	5.09091	1	0	0	0	0	25	14	58	105	0	0	50	0.321
0	420	82.31	5.10266	1	0	0	0	0	9	46.6667	62	65	0	0	117	0.693
0	350	68.49	5.11024	1	0	0	0	0	9	38.8889	46	155	0	0	37	0.054
1	350	68.47	5.11173	1	0	0	0	0	9	38.8889	60	66	0	0	25	0.461
0	450	87.86	5.12178	1	0	0	0	0	9	50	63	135	0	0	52	0.371
1	340	66.3	5.12821	1	0	0	0	0	16	21.25	32	147	0	0	56	0.326
0	446	86.95	5.12938	1	0	0	0	0			64	143.333	0	0	40	0.283
0	400	77.86	5.13743	1	0	0	0	0	15	26.6667	40	299	0	0	36.6	0.062
0	400	77.85	5.13809	1	0	0	0	0	15	26.6667	61	210	1	0	37	0.241
0	400	77.85	5.13809	1	0	0	0	0			53	211.25	0	0	45	0.293
1	400	77.75	5.14469	1	0	0	0	0	5	80	52	238	0	0	43	0.094
1	400	77.74	5.14536	1	0	0	0	0			79	231	0	0	56	0.123
0	400	77.74	5.14536	1	0	0	0	0	8	50	78	270	0	0	39	0.06
1	400	77.74	5.14536	1	0	0	0	0	8	50	73	97.33	0	0	31	0.376
0	400	77.74	5.14536	1	0	0	0	0	19	21.0526	60	157.5	1	0	65	0.302
1	350	68.02	5.14555	1	0	0	0	0	10	35	65	85	1	0	43	0.211
1	400	77.66	5.15066	1	0	0	0	0	10	40	77	146.5	0	0	66.2	0.193
0	400	77.66	5.15066	1	0	0	0	0			71	237.5	0	0	31	0.488
1	400	77.66	5.15066	1	0	0	0	0	19	21.0526	62	110	0	0	95	0.815
0	400	77.66	5.15066	1	0	0	0	0	8	50	57	162	0	0	31	0.703
1	400	77.66	5.15066	1	0	0	0	0	8	50	55	108	0	0	65	0.361
1	420	81.49	5.15401	1	0	0	0	0	11	38.1818	54	132	1	0	48	0.169
1	350	67.84	5.1592	1	0	0	0	0	8	43.75	77	240	0	1	44.7	0.554
1	450	86.98	5.1736	1	0	0	0	0	8	56.25	76	204	0	0	40	0.1
0	450	86.98	5.1736	1	0	0	0	0	6	75	63	232.5	1	0	44	0.094
1	450	86.95	5.17539	1	0	0	0	0	12	37.5	65	91	0	0	38	0.569
0	450	86.95	5.17539	1	0	0	0	0	15	30	62	255.4	0	0	58.1	0.055
1	450	86.95	5.17539	1	0	0	0	0	9	50	58	277.5	0	0	32	0.619
0	300	57.88	5.18314	1	0	0	0	0	16	18.75	50	138	0	0	38	0.36
0	380	73.3	5.18417	1	0	0	0	0	11	34.5455	82	95.5556	0	0	34	0.092
0	400	76.99	5.19548	1	0	0	0	0			55	162.86	0	0	61	0.383
1	380	73.11	5.19765	1	0	0	0	0	13	29.2308	82	140	0	0	42.3	0.179
1	380	73.11	5.19765	1	0	0	0	0	15	25.3333	34	103.75	0	0	48.7	0.199
1	400	76.94	5.19886	1	0	0	0	0	12	33.3333	74	293.33	0	0	55	0.676
0	400	76.94	5.19886	1	0	0	0	0	7	57.1429	73	252.5	0	0	39	0.241
1	400	76.94	5.19886	1	0	0	0	0	7	57.1429	66	168	0	0	41	0.583
0	400	76.94	5.19886	1	0	0	0	0	10	40	65	129	0	0	45.9	0.29
1	400	76.94	5.19886	1	0	0	0	0	13	30.7692	58	148	1	0	31	0.372
1	400	76.94	5.19886	1	0	0	0	0	9	44.4444	48	243	0	0	33.7	0.167
0	400	76.94	5.19886	1	0	0	0	0			18	217.5	0	0	47	0.296
0	250	47.87	5.22248	1	0	0	0	0	11	22.7273	38	184	1	0	37	0.343
0	370	70.84	5.22304	1	0	0	0	0	6	61.6667	62	187.5	1	0	64	0.29
0	420	80.05	5.24672	1	0	0	0	0	20	21	58	63.5294	0	0	63	0.234
1	300	57.06	5.25762	1	0	0	0	0	14	21.4286	72	256.667	0	0	58	0.866
1	300	57.06	5.25762	1	0	0	0	0	15	20	60	224.62	0	0	66	0.094
0	300	57.01	5.26223	1	0	0	0	0	12	25	29	83.3333	1	0	39	0.243
0	325	61.68	5.26913	1	0	0	0	0	11	29.5455	75	250	0	0	34	0.368
1	420	79.67	5.27175	1	0	0	0	0	25	16.8	73	85	0	0	57	0.094
1	350	66.18	5.28861	1	0	0	0	0	6	58.3333	72	186.667	0	0	34	0.231
0	350	66.18	5.28861	1	0	0	0	0	11	31.8182	63	173.33	0	0	50	0.307
0	350	66.18	5.28861	1	0	0	0	0	8	43.75	57	136.25	0	0	31	0.239
1	350	66.18	5.28861	1	0	0	0	0	8	43.75	53	119	0	0	40	0.324
0	350	66.18	5.28861	1	0	0	0	0	11	31.8182	52	218.33	0	0	44	0.513
0	400	75.57	5.29311	1	0	0	0	0			82	236	0	0	35	0.191
1	400	75.57	5.29311	1	0	0	0	0			80	260	0	0	50	0.02
0	350	66.02	5.30142	1	0	0	0	0			47	152	0	0	40	0.14
0	400	75.43	5.30293	1	0	0	0	0			78	182.5	0	0	55	0.206
0	400	75.43	5.30293	1	0	0	0	0	8	50	77	233.333	0	0	47	0.476
0	400	75.43	5.30293	1	0	0	0	0	18	22.2222	66	102.5	1	0	31	0.856
0	400	75.43	5.30293	1	0	0	0	0	16	25	57	87	0	0	65	0.445
0	400	75.43	5.30293	1	0	0	0	0	10	40	36	71.25	0	0	48	0.136
0	400	75.39	5.30574	1	0	0	0	0	18	22.2222	70	205	1	0	36	0.844
0	450	84.67	5.31475	1	0	0	0	0	10	45	74	232	0	0	41	0.355
1	450	84.67	5.31475	1	0	0	0	0	10	45	71	167.5	1	0	41	0.605
0	450	84.67	5.31475	1	0	0	0	0	7	64.2857	56	271	0	0	48	0.219
0	450	84.67	5.31475	1	0	0	0	0	12	37.5	53	197.5	0	0	44	0.027
0	450	84.67	5.31475	1	0	0	0	0	10	45	31	206	0	0	33	0.36
0	500	93.92	5.32368	1	0	0	0	0	8	62.5	45	240	0	0	28	0.299
0	400	75.12	5.32481	1	0	0	0	0			74	41	0	0	28	0.21
0	400	75.12	5.32481	1	0	0	0	0	8	50	73	190	0	0	21	0.42
0	400	75.12	5.32481	1	0	0	0	0	13	30.7692	69	101	0	0	87.8	0.069
1	400	75.12	5.32481	1	0	0	0	0	16	25	48	92	0	0	70	0.183
0	400	75.12	5.32481	1	0	0	0	0	22	18.1818	40	133.846	0	0	62	0.101
0	400	75.12	5.32481	1	0	0	0	0	10	40	36	193.33	0	0	56	0.059
0	500	93.86	5.32708	1	0	0	0	0	5	100	26	295	0	0	47	0.008
0	450	84.22	5.34315	1	0	0	0	0	5	90	79	257.5	1	0	47	0.096
0	450	84.22	5.34315	1	0	0	0	0	14	32.1429	78	112	0	0	56	0.823
0	450	84.22	5.34315	1	0	0	0	0	16	28.125	70	59.6	0	0	48.3	0.054
0	450	84.22	5.34315	1	0	0	0	0	5	90	66	205.33	0	0	31	0.105
0	450	84.22	5.34315	1	0	0	0	0	10	45	54	208	0	0	34	0.016
0	300	56.06	5.35141	1	0	0	0	0	14	21.4286	76	62	0	0	87	0.204
1	380	70.8	5.36723	1	0	0	0	0	8	47.5	55	120	0	0	46	0.664
1	360	66.93	5.37875	1	0	0	0	0	13	27.6923	60	58	0	0	47	0.202
1	380	70.57	5.38472	1	0	0	0	0	16	23.75	80	59	0	0	64	0.423
0	270	50.12	5.38707	1	0	0	0	0	12	22.5	54	40	0	0	49	0.113
1	320	59.37	5.38993	1	0	0	0	0	10	32	64	228.889	0	0	34	0.405
1	320	59.37	5.38993	1	0	0	0	0	23	13.913	32	123.333	1	0	39	0.196
0	400	74.21	5.39011	1	0	0	0	0	19	21.0526	83	100.14	0	0	52.8	0.146
0	400	74.21	5.39011	1	0	0	0	0	13	30.7692	28	107.143	1	0	40	0.353
0	420	77.74	5.40262	1	0	0	0	0	13	32.3077	68	236.667	1	0	31	0.592
1	470	86.95	5.40541	1	0	0	0	0	8	58.75	25	237.5	0	0	32	0.42
0	450	83.14	5.41256	1	0	0	0	0	8	56.25	59	69	0	0	62	0.293
0	360	66.18	5.43971	1	0	0	0	0	13	27.6923	64	92	0	0	47	0.322
1	300	55.15	5.43971	1	0	0	0	0	26	11.5385	67	209	0	0	52	0.109
1	300	55.15	5.43971	1	0	0	0	0			61	236.67	0	0	36	0.468
1	300	55.15	5.43971	1	0	0	0	0	10	30	58	55	0	0	54	0.143
0	300	55.15	5.43971	1	0	0	0	0	8	37.5	44	220	1	0	43	0.21
0	300	55.1	5.44465	1	0	0	0	0	24	12.5	49	260	0	0	55	0.067
0	350	64.25	5.44747	1	0	0	0	0	17	20.5882	32	118	0	0	40	0.097
0	350	64.2	5.45171	1	0	0	0	0	25	14	52	79	0	0	79	0.082
0	360	66.02	5.45289	1	0	0	0	0			83	200	0	0	51	0.065
1	400	73.35	5.45331	1	0	0	0	0	12	33.3333	40	75.3	0	0	48.2	0.039
0	400	73.3	5.45703	1	0	0	0	0	8	50	76	120	1	0	42	0.484
0	400	73.3	5.45703	1	0	0	0	0	7	57.1429	72	48.9	0	0	44.5	0.452
0	500	91.61	5.45792	1	0	0	0	0	10	50	65	212	0	0	46	0.406
1	500	91.61	5.45792	1	0	0	0	0	14	35.7143	62	165	1	0	68	0.166
0	420	76.94	5.4588	1	0	0	0	0	11	38.1818	29	249.333	0	0	52	0.312
0	440	80.58	5.46041	1	0	0	0	0	25	17.6	69	282.86	0	0	37	0.062
0	450	82.4	5.46117	1	0	0	0	0	20	22.5	59	180	0	0	48	0.222
0	450	82.4	5.46117	1	0	0	0	0			47	270.909	0	0	26	0.777
0	450	82.4	5.46117	1	0	0	0	0	7	64.2857	37	222	0	0	37	0.047
0	450	82.4	5.46117	1	0	0	0	0	16	28.125	32	196	0	0	48	0.298
1	460	84.22	5.46189	1	0	0	0	0	11	41.8182	22	271.667	0	0	54	0.05
1	450	82.36	5.46382	1	0	0	0	0	10	45	84	210	0	0	42.1	0.308
1	450	82.36	5.46382	1	0	0	0	0	19	23.6842	80	197.5	0	0	34	0.853
1	450	82.36	5.46382	1	0	0	0	0	10	45	78	187.14	0	0	47.7	0.26
1	450	82.36	5.46382	1	0	0	0	0	30	15	78	247.5	0	0	40.6	0.856
0	450	82.36	5.46382	1	0	0	0	0	20	22.5	70	79.7	0	0	45.1	0.378
1	450	82.36	5.46382	1	0	0	0	0	17	26.4706	56	263.333	0	0	51	0.072
0	450	82.36	5.46382	1	0	0	0	0			50	296.667	0	0	64	0.246
1	450	82.36	5.46382	1	0	0	0	0	12	37.5	44	160	0	0	56	0.485
1	450	82.36	5.46382	1	0	0	0	0	8	56.25	32	287	0	0	45.5	0.317
0	450	82.36	5.46382	1	0	0	0	0	14	32.1429	24	283.333	0	0	34	0.524
0	500	91.5	5.46448	1	0	0	0	0	13	38.4615	68	100	0	0	35	0.4
1	450	82.31	5.46714	1	0	0	0	0	14	32.1429	76	272	0	0	59	0.656
0	450	82.31	5.46714	1	0	0	0	0	13	34.6154	75	220	0	0	36	0.097
0	450	82.31	5.46714	1	0	0	0	0	14	32.1429	25	118.75	0	0	50	0.168
0	350	63.99	5.4696	1	0	0	0	0			22	175.556	0	0	28	0.078
0	400	73.11	5.47121	1	0	0	0	0	7	57.1429	94	265	0	0	37.1	0.67
0	400	73.11	5.47121	1	0	0	0	0	11	36.3636	85	238	1	0	37	0.117
0	400	73.11	5.47121	1	0	0	0	0	9	44.4444	84	194	0	0	47.8	0.162
1	400	73.11	5.47121	1	0	0	0	0	12	33.3333	84	238.333	1	0	56	0.201
1	400	73.11	5.47121	1	0	0	0	0	11	36.3636	81	91	0	0	82	0.707
1	400	73.11	5.47121	1	0	0	0	0	17	23.5294	77	58	0	0	45	0.678
1	400	73.11	5.47121	1	0	0	0	0	12	33.3333	71	138	0	0	19	0.762
1	400	73.11	5.47121	1	0	0	0	0	19	21.0526	66	120	0	0	45	0.05
1	400	73.11	5.47121	1	0	0	0	0			64	205	0	0	34	0.103
0	400	73.11	5.47121	1	0	0	0	0	23	17.3913	58	73	0	0	45	0.416
0	400	73.11	5.47121	1	0	0	0	0	-2	-200	54	230	0	0	31	0.303
0	400	73.11	5.47121	1	0	0	0	0			53	247.5	0	0	38	0.211
0	400	73.11	5.47121	1	0	0	0	0	7	57.1429	51	237.5	1	0	26	0.09
0	400	73.11	5.47121	1	0	0	0	0	10	40	50	171.67	0	0	35	0.06
0	400	73.11	5.47121	1	0	0	0	0	12	33.3333	47	88.2	0	0	30.5	0.217
1	400	73.11	5.47121	1	0	0	0	0			45	95	1	0	57	0.451
1	400	73.11	5.47121	1	0	0	0	0	-4	-100	29	78.9	0	0	70.6	0.134
0	300	54.75	5.47945	1	0	0	0	0	23	13.0435	83	106.667	0	0	93	0.717
0	300	54.75	5.47945	1	0	0	0	0	14	21.4286	71	62	1	0	55	0.365
1	350	63.87	5.47988	1	0	0	0	0	17	20.5882	24	236.667	0	0	23	0.325
0	250	45.5	5.49451	1	0	0	0	0	6	41.6667	53	133	0	0	10	0.272
0	470	85.13	5.52097	1	0	0	0	0	12	39.1667	53	83	0	0	58	0.137
1	450	81.49	5.52215	1	0	0	0	0	8	56.25	98	198.14	0	0	34.6	0.499
0	450	81.49	5.52215	1	0	0	0	0	8	56.25	54	206.667	0	0	44	0.104
1	440	79.67	5.52278	1	0	0	0	0	10	44	55	237.5	0	0	18	0.152
0	400	72.39	5.52563	1	0	0	0	0	27	14.8148	71	141.429	0	0	45	0.219
1	400	72.39	5.52563	1	0	0	0	0	10	40	69	80	1	0	19	0.413
0	400	72.39	5.52563	1	0	0	0	0	17	23.5294	63	222	0	0	52	0.18
0	400	72.39	5.52563	1	0	0	0	0	10	40	62	79	0	0	33	0.273
0	380	68.75	5.52727	1	0	0	0	0	12	31.6667	61	70	0	0	41	0.058
0	350	63.29	5.5301	1	0	0	0	0	15	23.3333	65	143	0	0	47.1	0.091
0	350	63.29	5.5301	1	0	0	0	0	10	35	18	140	0	0	42	0.192
0	430	77.75	5.53055	1	0	0	0	0	10	43	66	266.667	0	0	33	0.154
1	300	54.24	5.53097	1	0	0	0	0	23	13.0435	64	241.67	0	0	73	0.409
0	300	54.24	5.53097	1	0	0	0	0	9	33.3333	59	212.5	0	0	43	0.067
0	300	54.24	5.53097	1	0	0	0	0	9	33.3333	43	62	1	0	47	0.371
0	330	59.33	5.56211	1	0	0	0	0	13	25.3846	61	169	0	0	55	0.086
0	420	75.43	5.56808	1	0	0	0	0	10	42	34	60	1	0	53	0.12
0	280	50.14	5.58436	1	0	0	0	0	13	21.5385	43	296.667	0	0	35	0.053
0	450	80.58	5.58451	1	0	0	0	0	9	50	73	290	0	0	41.3	0.345
0	450	80.58	5.58451	1	0	0	0	0	8	56.25	56	167.5	0	0	41	0.081
1	450	80.58	5.58451	1	0	0	0	0	16	28.125	44	49.75	0	0	52.6	0.178
0	420	75.12	5.59105	1	0	0	0	0	9	46.6667	67	245.714	0	0	49	0.158
0	420	75.12	5.59105	1	0	0	0	0	13	32.3077	48	218	0	0	36	0.528
1	400	71.48	5.59597	1	0	0	0	0	18	22.2222	51	227.5	0	0	48	0.533
0	400	71.48	5.59597	1	0	0	0	0	12	33.3333	18	95.56	0	0	60	0.09
0	500	89.31	5.59848	1	0	0	0	0			55	267.5	0	0	23	0.038
0	500	89.29	5.59973	1	0	0	0	0	10	50	71	128.5	0	0	35.7	0.067
0	500	89.29	5.59973	1	0	0	0	0	15	33.3333	64	288.5	0	0	39.7	0.189
0	500	89.29	5.59973	1	0	0	0	0	9	55.5556	53	157.33	0	0	38	0.543
1	500	89.29	5.59973	1	0	0	0	0	13	38.4615	47	86	0	0	36	0.252
1	280	50	5.6	1	0	0	0	0	13	21.5385	69	237.5	0	0	46.6	0.156
1	370	66.02	5.60436	1	0	0	0	0	13	28.4615	55	177.143	1	0	33	0.818
1	450	80.12	5.61658	1	0	0	0	0			79	160	0	0	39	0.069
0	450	80.12	5.61658	1	0	0	0	0			78	176	0	0	50	0.192
0	450	80.12	5.61658	1	0	0	0	0			75	285	0	0	55	0.206
1	450	80.12	5.61658	1	0	0	0	0	6	75	66	70	0	0	52	0.106
0	450	80.12	5.61658	1	0	0	0	0	9	50	56	177.5	0	0	34	0.774
1	450	80.12	5.61658	1	0	0	0	0	21	21.4286	37	146	0	0	52	0.009
0	360	64.06	5.61973	1	0	0	0	0	12	30	38	136.667	0	0	43	0.215
0	450	80.05	5.62149	1	0	0	0	0	13	34.6154	81	56.8	0	0	35.5	0.231
1	450	80.05	5.62149	1	0	0	0	0	8	56.25	72	60.4	0	0	44.3	0.136
0	450	80.05	5.62149	1	0	0	0	0	9	50	71	277	0	0	33.8	0.177
0	450	80.05	5.62149	1	0	0	0	0	13	34.6154	67	120	1	0	51	0.187
0	450	80.05	5.62149	1	0	0	0	0	12	37.5	64	190	0	0	38	0.35
0	450	80.05	5.62149	1	0	0	0	0	8	56.25	57	33	1	0	44	0.211
0	450	80.05	5.62149	1	0	0	0	0			57	91.75	0	0	106	0.234
0	450	80.05	5.62149	1	0	0	0	0	5	90	56	242.5	0	1	35	0.392
0	450	80.05	5.62149	1	0	0	0	0	13	34.6154	44	158.75	0	0	39	0.093
1	450	80.05	5.62149	1	0	0	0	0	10	45	43	138.333	1	0	27	0.183
0	450	80.05	5.62149	1	0	0	0	0			40	156.67	0	0	0	0.026
0	450	80.05	5.62149	1	0	0	0	0	8	56.25	40	192	0	0	58.2	0.269
0	450	80.05	5.62149	1	0	0	0	0			34	132	0	0	33	0.026
0	450	80.05	5.62149	1	0	0	0	0	15	30	32	94.29	0	0	33	0.213
0	450	80.03	5.62289	1	0	0	0	0	11	40.9091	79	292.5	0	0	36	0.129
0	450	80.03	5.62289	1	0	0	0	0	21	21.4286	62	44	0	0	62	0.188
0	450	80.03	5.62289	1	0	0	0	0	5	90	62	178.57	0	0	30	0.43
0	450	80.03	5.62289	1	0	0	0	0			61	210	0	0	31	0.399
0	450	80.03	5.62289	1	0	0	0	0	12	37.5	52	231.11	0	0	44	0.16
0	450	80.03	5.62289	1	0	0	0	0	13	34.6154	26	51	1	0	50	0.161
0	360	63.99	5.62588	1	0	0	0	0			27	89	0	0	75	0.142
0	300	53.28	5.63063	1	0	0	0	0	10	30	36	75	0	0	53	0.197
0	400	71.02	5.63222	1	0	0	0	0	12	33.3333	60	160	0	0	27	0.16
0	400	71.02	5.63222	1	0	0	0	0	8	50	56	240	0	0	61	0.189
0	500	88.77	5.63253	1	0	0	0	0			54	105	0	0	41	0.247
0	500	88.77	5.63253	1	0	0	0	0	14	35.7143	26	266.86	0	0	34.4	0.056
1	350	62.06	5.6397	1	0	0	0	0	14	25	90	151.4	0	0	35.6	0.159
0	400	70.89	5.64254	1	0	0	0	0	8	50	72	194.444	0	0	47.1	0.033
0	400	70.89	5.64254	1	0	0	0	0			56	158.333	0	0	46	0.368
1	400	70.84	5.64653	1	0	0	0	0	14	28.5714	67	82	0	0	54	0.114
1	400	70.84	5.64653	1	0	0	0	0	15	26.6667	52	267.5	0	0	29	0.647
1	400	70.84	5.64653	1	0	0	0	0	13	30.7692	52	221	0	0	45	0.729
1	400	70.84	5.64653	1	0	0	0	0	18	22.2222	41	78	0	0	34	0.263
0	450	79.67	5.6483	1	0	0	0	0	14	32.1429	72	192.5	0	0	50	0.111
1	450	79.67	5.6483	1	0	0	0	0	8	56.25	69	260	0	0	41	0.524
1	450	79.67	5.6483	1	0	0	0	0	22	20.4545	62	130	0	0	45	0.136
1	450	79.67	5.6483	1	0	0	0	0	17	26.4706	51	102.5	0	0	41	0.097
1	450	79.67	5.6483	1	0	0	0	0	7	64.2857	42	211	0	0	38.3	0.548
0	450	79.67	5.6483	1	0	0	0	0	11	40.9091	39	74	0	0	59	0.179
0	450	79.67	5.6483	1	0	0	0	0	11	40.9091	27	268.57	0	0	42	0.035
0	450	79.67	5.6483	1	0	0	0	0	32	14.0625	25	115.6	0	0	54	0.085
0	400	70.8	5.64972	1	0	0	0	0	9	44.4444	89	262.5	0	0	49.8	0.288
1	400	70.8	5.64972	1	0	0	0	0	8	50	83	234	0	0	50	0.18
1	400	70.8	5.64972	1	0	0	0	0	16	25	81	185.714	0	0	29	0.246
0	400	70.8	5.64972	1	0	0	0	0	9	44.4444	73	240	0	0	38.7	0.048
0	400	70.8	5.64972	1	0	0	0	0	14	28.5714	67	96.4	0	0	50.7	0.06
1	400	70.8	5.64972	1	0	0	0	0	8	50	67	117.65	0	0	49.9	0.161
0	400	70.8	5.64972	1	0	0	0	0	8	50	65	158.75	0	0	46	0.195
0	400	70.8	5.64972	1	0	0	0	0			64	100	1	0	34	0.219
0	400	70.8	5.64972	1	0	0	0	0	7	57.1429	64	300	0	0	27	0.715
0	400	70.8	5.64972	1	0	0	0	0	11	36.3636	61	43	0	0	41	0.055
0	400	70.8	5.64972	1	0	0	0	0	8	50	55	208.571	0	0	46	0.213
0	400	70.8	5.64972	1	0	0	0	0	10	40	55	71.4286	0	0	28	0.656
0	400	70.8	5.64972	1	0	0	0	0	9	44.4444	41	227.5	0	0	24	0.336
0	400	70.8	5.64972	1	0	0	0	0	21	19.0476	35	103.333	0	0	34	0.048
1	400	70.8	5.64972	1	0	0	0	0	10	40	29	186.67	0	0	44	0.346
0	400	70.75	5.65371	1	0	0	0	0	15	26.6667	44	89.1	0	0	48.8	0.358
0	310	54.75	5.6621	1	0	0	0	0	26	11.9231	65	78	0	0	75	0.075
1	400	70.58	5.66733	1	0	0	0	0	20	20	75	64	0	0	39	0.38
1	400	70.57	5.66813	1	0	0	0	0	28	14.2857	86	288.571	0	0	31	0.646
1	400	70.57	5.66813	1	0	0	0	0	18	22.2222	84	62	0	0	48	0.542
1	400	70.57	5.66813	1	0	0	0	0	28	14.2857	79	230	0	0	55	0.637
1	400	70.57	5.66813	1	0	0	0	0	6	66.6667	79	221.67	0	0	51	0.169
1	400	70.57	5.66813	1	0	0	0	0	9	44.4444	76	275	0	0	37.1	0.333
1	400	70.57	5.66813	1	0	0	0	0	8	50	74	270	1	0	50	0.15
1	400	70.57	5.66813	1	0	0	0	0	10	40	70	122	1	0	34	0.443
1	400	70.57	5.66813	1	0	0	0	0	12	33.3333	67	110	0	0	60.9	0.938
0	400	70.57	5.66813	1	0	0	0	0			54	255	0	0	31	0.172
0	400	70.57	5.66813	1	0	0	0	0	9	44.4444	52	186	0	0	45	0.363
0	400	70.57	5.66813	1	0	0	0	0			38	252.5	0	0	33	0.019
0	350	61.7	5.67261	1	0	0	0	0	7	50	63	61	0	0	24	0.211
1	350	61.68	5.67445	1	0	0	0	0	13	26.9231	54	195	0	0	21	0.1
0	375	66.02	5.6801	1	0	0	0	0	21	17.8571	68	226.667	0	0	45	0.77
0	350	61.61	5.6809	1	0	0	0	0			82	226.667	0	0	78	0.474
1	250	44	5.68182	1	0	0	0	0	14	17.8571	57	63	0	0	74	0.894
0	350	61.56	5.68551	1	0	0	0	0	5	70	53	248	0	0	67	0.021
0	350	61.56	5.68551	1	0	0	0	0	16	21.875	29	176.7	0	0	37.9	0.118
0	350	61.52	5.68921	1	0	0	0	0	10	35	66	73	0	0	40	0.364
1	350	61.52	5.68921	1	0	0	0	0	19	18.4211	62	102	1	0	36	0.796
0	350	61.47	5.69383	1	0	0	0	0	14	25	81	43.3	0	0	43.6	0.47
1	350	61.47	5.69383	1	0	0	0	0	29	12.069	76	102	0	0	61	0.514
1	350	61.47	5.69383	1	0	0	0	0	7	50	65	244	1	0	35	0.872
0	340	59.7	5.69514	1	0	0	0	0	1	340	50	175	0	0	43	0.243
0	450	78.94	5.70053	1	0	0	0	0	10	45	72	208.333	0	0	34	0.116
1	430	75.43	5.70065	1	0	0	0	0			84	153.33	0	0	42	0.574
0	430	75.43	5.70065	1	0	0	0	0	12	35.8333	66	121.67	0	0	70	0.14
0	470	82.36	5.70665	1	0	0	0	0	15	31.3333	61	147.4	0	0	45.4	0.081
1	450	78.76	5.71356	1	0	0	0	0	20	22.5	70	215	0	0	38.5	0.131
1	450	78.76	5.71356	1	0	0	0	0	8	56.25	47	243.33	1	0	29	0.351
0	300	52.43	5.72191	1	0	0	0	0	5	60	86	127	0	0	52.6	0.513
0	300	52.42	5.72301	1	0	0	0	0	11	27.2727	85	161.33	0	0	52	0.411
0	300	52.42	5.72301	1	0	0	0	0			76	283.33	0	0	32	0.498
0	300	52.42	5.72301	1	0	0	0	0	13	23.0769	74	243	0	0	34.3	0.25
0	300	52.42	5.72301	1	0	0	0	0	14	21.4286	61	58	0	0	44	0.245
1	300	52.42	5.72301	1	0	0	0	0	18	16.6667	60	112	0	0	43	0.563
1	300	52.42	5.72301	1	0	0	0	0	16	18.75	47	105	0	0	39	0.097
0	430	75.12	5.72417	1	0	0	0	0	9	47.7778	77	212.5	0	0	44	0.125
0	550	96.05	5.72618	1	0	0	0	0	8	68.75	66	96.25	0	0	73	0.093
0	500	87.31	5.72672	1	0	0	0	0	10	50	42	232	0	0	30.3	0.247
0	300	52.37	5.72847	1	0	0	0	0			35	100	0	0	70	0.226
0	420	73.3	5.72988	1	0	0	0	0	10	42	70	71.5	0	0	54.7	0.205
1	420	73.3	5.72988	1	0	0	0	0	9	46.6667	63	195.714	0	0	@result:35	0.121
1	420	73.3	5.72988	1	0	0	0	0	6	70	40	210	0	0	31	0.302
0	300	52.31	5.73504	1	0	0	0	0	16	18.75	56	86	0	0	39	0.068
1	380	66.25	5.73585	1	0	0	0	0	15	25.3333	60	212	0	0	43.6	0.172
0	300	52.27	5.73943	1	0	0	0	0	7	42.8571	53	226.67	0	0	35	0.28
0	380	66.18	5.74192	1	0	0	0	0	16	23.75	84	74.4	0	0	46.1	0.75
1	380	66.18	5.74192	1	0	0	0	0	20	19	64	226.667	1	0	46	0.181
0	400	69.66	5.74218	1	0	0	0	0	21	19.0476	67	235	0	0	54.2	0.241
1	400	69.66	5.74218	1	0	0	0	0	15	26.6667	58	107.368	1	0	61	0.849
1	400	69.66	5.74218	1	0	0	0	0	7	57.1429	53	141.25	0	0	39	0.74
0	420	73.11	5.74477	1	0	0	0	0	11	38.1818	82	107.75	0	0	33	0.299
1	420	73.11	5.74477	1	0	0	0	0	17	24.7059	76	210.429	0	0	61.3	0.549
0	420	73.11	5.74477	1	0	0	0	0	10	42	56	300	0	0	42	0.073
0	420	73.11	5.74477	1	0	0	0	0	5	84	30	115	0	0	39	0.286
1	500	86.98	5.74845	1	0	0	0	0	20	25	64	300	0	0	31	0.259
0	500	86.98	5.74845	1	0	0	0	0	6	83.3333	59	246	0	0	52	0.035
0	500	86.98	5.74845	1	0	0	0	0	11	45.4545	51	138	0	0	52	0.037
0	270	46.96	5.74957	1	0	0	0	0	21	12.8571	59	108	0	0	59	0.543
1	500	86.95	5.75043	1	0	0	0	0	4	125	75	89	0	0	34	0.433
0	500	86.95	5.75043	1	0	0	0	0	6	83.3333	60	75	0	0	38	0.036
0	500	86.95	5.75043	1	0	0	0	0	13	38.4615	43	215.714	0	0	56	0.598
0	500	86.95	5.75043	1	0	0	0	0	11	45.4545	30	192	0	0	38	0.125
0	380	66.07	5.75148	1	0	0	0	0			62	106	0	0	47	0.677
0	420	73.02	5.75185	1	0	0	0	0	17	24.7059	44	56	0	0	31	0.106
0	380	66.02	5.75583	1	0	0	0	0	29	13.1034	68	151.43	0	0	65	0.77
0	300	52	5.76923	1	0	0	0	0	10	30	77	290	0	0	38	0.428
0	300	52	5.76923	1	0	0	0	0	13	23.0769	74	98.1429	0	0	36.6	0.584
0	460	79.67	5.77382	1	0	0	0	0	10	46	27	238.75	0	0	22	0.01
1	350	60.61	5.77462	1	0	0	0	0	11	31.8182	75	237.5	1	0	38	0.834
0	350	60.61	5.77462	1	0	0	0	0	17	20.5882	53	282.857	1	0	38	0.074
0	450	77.85	5.78035	1	0	0	0	0	7	64.2857	82	257.5	0	0	42	0.564
1	450	77.85	5.78035	1	0	0	0	0			79	94.2	0	0	54	0.483
0	450	77.85	5.78035	1	0	0	0	0			78	196	0	0	66	0.253
0	450	77.85	5.78035	1	0	0	0	0			77	292.5	0	0	29	0.223
0	450	77.85	5.78035	1	0	0	0	0			74	160	0	0	45	0.032
0	450	77.85	5.78035	1	0	0	0	0	8	56.25	71	145	0	1	43	0.183
0	450	77.85	5.78035	1	0	0	0	0	9	50	70	225	0	0	40	0.036
0	450	77.85	5.78035	1	0	0	0	0			69	174	0	0	33	0.858
0	450	77.85	5.78035	1	0	0	0	0	10	45	65	273.33	0	0	36	0.11
1	450	77.85	5.78035	1	0	0	0	0			65	142	0	0	18	0.651
0	450	77.85	5.78035	1	0	0	0	0	11	40.9091	64	164	0	0	41	0.484
0	450	77.85	5.78035	1	0	0	0	0	13	34.6154	61	56	1	0	89	0.169
0	450	77.85	5.78035	1	0	0	0	0			60	161.667	0	0	35	0.051
1	450	77.85	5.78035	1	0	0	0	0	2	225	59	131.111	0	0	49	0.304
0	450	77.85	5.78035	1	0	0	0	0	13	34.6154	58	107.78	0	0	49	0.388
0	450	77.85	5.78035	1	0	0	0	0	8	56.25	57	217.25	0	0	44.5	0.415
0	450	77.85	5.78035	1	0	0	0	0	15	30	57	192.5	0	0	42	0.714
0	450	77.85	5.78035	1	0	0	0	0	5	90	55	68	0	0	45	0.089
0	450	77.85	5.78035	1	0	0	0	0	16	28.125	54	99	0	0	82	0.544
0	450	77.85	5.78035	1	0	0	0	0			53	156	0	0	40	0.128
0	450	77.85	5.78035	1	0	0	0	0			53	290	0	0	35	0.272
0	450	77.85	5.78035	1	0	0	0	0			38	208.33	0	0	87	0.089
1	450	77.85	5.78035	1	0	0	0	0			38	108.89	0	0	70	0.779
1	450	77.85	5.78035	1	0	0	0	0	13	34.6154	35	170	0	0	38	0.769
0	450	77.85	5.78035	1	0	0	0	0	15	30	22	136.25	0	0	50	0.582
0	450	77.85	5.78035	1	0	0	0	0	9	50	19	214.286	0	0	35	0.101
1	330	57.06	5.78339	1	0	0	0	0	11	30	60	197.778	0	0	54	0.296
0	450	77.75	5.78778	1	0	0	0	0	7	64.2857	74	300	0	0	53	0.063
0	450	77.75	5.78778	1	0	0	0	0	15	30	63	283.333	1	0	25	0.25
1	450	77.74	5.78853	1	0	0	0	0	11	40.9091	82	72	0	0	52	0.239
0	450	77.74	5.78853	1	0	0	0	0	9	50	78	198.33	0	0	48.1	0.3
0	450	77.74	5.78853	1	0	0	0	0	17	26.4706	76	242.5	0	0	32	0.153
0	450	77.74	5.78853	1	0	0	0	0	8	56.25	76	94.12	0	0	36	0.369
1	450	77.74	5.78853	1	0	0	0	0	25	18	76	117.143	0	0	34	0.164
1	450	77.74	5.78853	1	0	0	0	0	17	26.4706	74	74	0	0	73	0.075
0	450	77.74	5.78853	1	0	0	0	0	10	45	73	147.6	0	1	42.5	0.05
0	450	77.74	5.78853	1	0	0	0	0			73	133.5	0	0	51.6	0.057
1	450	77.74	5.78853	1	0	0	0	0	8	56.25	72	191.43	0	0	56	0.639
1	450	77.74	5.78853	1	0	0	0	0	12	37.5	71	62.6	0	0	33.6	0.064
0	450	77.74	5.78853	1	0	0	0	0	13	34.6154	70	51.7	0	0	73.6	0.243
1	450	77.74	5.78853	1	0	0	0	0	7	64.2857	69	194	0	0	38	0.428
0	450	77.74	5.78853	1	0	0	0	0	9	50	68	202.86	0	0	41	0.089
0	450	77.74	5.78853	1	0	0	0	0	20	22.5	68	205	0	0	47	0.301
1	450	77.74	5.78853	1	0	0	0	0	7	64.2857	67	64	1	0	46	0.773
0	450	77.74	5.78853	1	0	0	0	0	13	34.6154	66	163.333	0	0	42.1	0.341
0	450	77.74	5.78853	1	0	0	0	0	8	56.25	66	177.5	0	0	39	0.567
0	450	77.74	5.78853	1	0	0	0	0	17	26.4706	65	88.7	0	0	44.8	0.207
1	450	77.74	5.78853	1	0	0	0	0	11	40.9091	65	93	0	0	59	0.227
0	450	77.74	5.78853	1	0	0	0	0	5	90	64	187.5	0	0	38	0.45
0	450	77.74	5.78853	1	0	0	0	0	14	32.1429	58	209	0	1	36.3	0.035
0	450	77.74	5.78853	1	0	0	0	0	10	45	56	171.8	0	0	47.4	0.828
0	450	77.74	5.78853	1	0	0	0	0	17	26.4706	55	103.333	1	0	64	0.085
0	450	77.74	5.78853	1	0	0	0	0	6	75	54	290	0	0	41	0.044
0	450	77.74	5.78853	1	0	0	0	0	18	25	51	228.889	0	0	36	0.269
0	450	77.74	5.78853	1	0	0	0	0	11	40.9091	50	137.65	0	0	44.6	0.371
0	450	77.74	5.78853	1	0	0	0	0	8	56.25	49	263.83	0	0	54.8	0.267
0	450	77.74	5.78853	1	0	0	0	0	13	34.6154	46	246	0	0	30	0.155
0	450	77.74	5.78853	1	0	0	0	0	15	30	44	196	0	0	78	0.041
1	450	77.74	5.78853	1	0	0	0	0			39	77	0	0	48	0.5
1	450	77.74	5.78853	1	0	0	0	0	1	450	34	152.167	0	0	31.2	0.37
0	450	77.74	5.78853	1	0	0	0	0	8	56.25	28	145	0	0	46	0.021
0	330	56.97	5.79252	1	0	0	0	0	11	30	63	282.5	0	0	55	0.206
0	330	56.97	5.79252	1	0	0	0	0	21	15.7143	63	133.75	0	0	55.8	0.294
1	450	77.66	5.79449	1	0	0	0	0	11	40.9091	80	202.86	0	0	71	0.066
1	450	77.66	5.79449	1	0	0	0	0	22	20.4545	78	53.8	0	1	73	0.052
0	450	77.66	5.79449	1	0	0	0	0			72	186.67	0	0	37	0.394
0	450	77.66	5.79449	1	0	0	0	0			69	82	0	0	47	0.189
1	450	77.66	5.79449	1	0	0	0	0	10	45	58	231.43	0	0	34	0.686
1	450	77.66	5.79449	1	0	0	0	0	8	56.25	56	160	0	0	47	0.339
0	450	77.66	5.79449	1	0	0	0	0			46	190	0	0	29	0.787
0	370	63.83	5.79665	1	0	0	0	0	15	24.6667	57	161.67	0	0	38	0.398
0	420	72.39	5.80191	1	0	0	0	0	13	32.3077	69	195.71	1	0	35	0.047
1	420	72.39	5.80191	1	0	0	0	0	15	28	61	237.78	0	0	37	0.25
0	420	72.39	5.80191	1	0	0	0	0	8	52.5	57	178	0	0	40	0.061
0	460	79.21	5.80735	1	0	0	0	0	17	27.0588	49	109.091	0	0	47	0.146
0	400	68.8	5.81395	1	0	0	0	0	11	36.3636	78	300	1	0	35	0.176
1	400	68.8	5.81395	1	0	0	0	0			46	180	0	0	27.6	0.456
1	400	68.75	5.81818	1	0	0	0	0	26	15.3846	75	78.2	0	1	73.3	0.285
0	400	68.75	5.81818	1	0	0	0	0	6	66.6667	75	155.556	0	0	44	0.437
0	400	68.75	5.81818	1	0	0	0	0	29	13.7931	70	63.2	0	0	64.9	0.681
1	400	68.75	5.81818	1	0	0	0	0	3	133.333	56	215	0	0	35	0.173
0	400	68.75	5.81818	1	0	0	0	0	12	33.3333	54	104	0	0	40	0.132
0	400	68.75	5.81818	1	0	0	0	0	9	44.4444	45	248.25	0	0	32.1	0.166
0	400	68.75	5.81818	1	0	0	0	0	12	33.3333	32	61	0	0	71	0.053
1	480	82.36	5.82807	1	0	0	0	0			78	241.429	0	0	34	0.329
1	480	82.36	5.82807	1	0	0	0	0			78	211.25	0	0	34	0.329
1	480	82.36	5.82807	1	0	0	0	0	9	53.3333	60	153	0	0	48.6	0.216
0	480	82.36	5.82807	1	0	0	0	0	22	21.8182	59	46.4	0	0	81.8	0.145
0	480	82.36	5.82807	1	0	0	0	0	11	43.6364	37	44	0	0	32	0.199
0	480	82.36	5.82807	1	0	0	0	0	11	43.6364	20	273.33	0	0	42	0.018
0	400	68.61	5.83005	1	0	0	0	0	18	22.2222	62	245	0	0	32	0.226
0	400	68.61	5.83005	1	0	0	0	0			43	54	0	0	38	0.068
0	400	68.61	5.83005	1	0	0	0	0	22	18.1818	42	223.333	0	0	24.7	0.171
0	400	68.61	5.83005	1	0	0	0	0	10	40	40	136	0	0	43	0.052
0	480	82.31	5.83161	1	0	0	0	0	15	32	68	133	0	0	27	0.234
0	480	82.31	5.83161	1	0	0	0	0	8	60	45	114.2	0	0	15.5	0.273
0	480	82.31	5.83161	1	0	0	0	0	10	48	23	71	0	0	57	0.068
1	470	80.58	5.83271	1	0	0	0	0	27	17.4074	39	38	0	0	45	0.189
0	440	75.43	5.83322	1	0	0	0	0	9	48.8889	76	52	0	0	51	0.284
0	440	75.43	5.83322	1	0	0	0	0	6	73.3333	76	50	0	0	34	0.284
1	360	61.68	5.83658	1	0	0	0	0	11	32.7273	57	165	0	0	39	0.611
0	470	80.48	5.83996	1	0	0	0	0	17	27.6471	51	224.615	0	0	43	0.026
0	400	68.49	5.84027	1	0	0	0	0	10	40	86	65.1	0	0	43.5	0.194
1	400	68.49	5.84027	1	0	0	0	0	21	19.0476	86	86.9	0	0	54	0.305
0	400	68.49	5.84027	1	0	0	0	0	14	28.5714	81	227.67	0	0	39.3	0.107
1	400	68.49	5.84027	1	0	0	0	0			80	156.667	0	0	30	0.836
0	400	68.49	5.84027	1	0	0	0	0	7	57.1429	74	185	1	0	45	0.22
0	400	68.49	5.84027	1	0	0	0	0	11	36.3636	70	194	0	0	58.7	0.123
0	400	68.49	5.84027	1	0	0	0	0	7	57.1429	70	188.6	0	0	38.3	0.159
0	400	68.49	5.84027	1	0	0	0	0	20	20	65	65	0	0	37	0.294
1	400	68.49	5.84027	1	0	0	0	0	13	30.7692	64	89	0	0	78	0.242
0	400	68.49	5.84027	1	0	0	0	0	8	50	64	72.5	0	0	68	0.301
1	400	68.49	5.84027	1	0	0	0	0	13	30.7692	58	232.5	0	0	56	0.843
0	400	68.49	5.84027	1	0	0	0	0	18	22.2222	55	157.5	0	0	62.9	0.061
1	400	68.49	5.84027	1	0	0	0	0	10	40	51	204.6	0	0	53.4	0.391
0	400	68.49	5.84027	1	0	0	0	0			43	90	0	0	38	0.15
1	400	68.49	5.84027	1	0	0	0	0	20	20	20	133.333	0	0	49	0.029
0	450	77.04	5.84112	1	0	0	0	0	6	75	55	77.5	0	0	25	0.426
1	400	68.47	5.84197	1	0	0	0	0			80	178	0	0	39.9	0.284
0	400	68.47	5.84197	1	0	0	0	0	9	44.4444	77	182.5	0	0	32	0.438
0	400	68.47	5.84197	1	0	0	0	0	9	44.4444	75	188.4	0	0	80.2	0.584
0	400	68.47	5.84197	1	0	0	0	0	8	50	56	255	0	0	41	0.896
0	400	68.47	5.84197	1	0	0	0	0			46	89	0	0	37	0.142
1	400	68.47	5.84197	1	0	0	0	0			43	260	0	0	21	0.264
0	450	76.94	5.84871	1	0	0	0	0	9	50	84	110.67	0	0	39	0.159
1	450	76.94	5.84871	1	0	0	0	0	22	20.4545	82	128	0	0	42	0.094
0	450	76.94	5.84871	1	0	0	0	0			79	74	0	0	69	0.157
1	450	76.94	5.84871	1	0	0	0	0	14	32.1429	74	246	0	0	44	0.849
0	450	76.94	5.84871	1	0	0	0	0	5	90	72	198.333	0	0	38.7	0.733
1	450	76.94	5.84871	1	0	0	0	0	3	150	70	81.4286	0	0	53	0.757
0	450	76.94	5.84871	1	0	0	0	0			60	195.385	0	0	31	0.395
0	450	76.94	5.84871	1	0	0	0	0	13	34.6154	59	190.3	0	1	37.8	0.076
0	450	76.94	5.84871	1	0	0	0	0	9	50	56	204.25	0	0	39.8	0.229
1	450	76.94	5.84871	1	0	0	0	0	14	32.1429	47	223.875	0	0	53.7	0.662
0	450	76.94	5.84871	1	0	0	0	0	19	23.6842	45	173.75	0	0	38	0.048
0	280	47.87	5.84917	1	0	0	0	0	13	21.5385	39	87	0	0	29	0.646
1	320	54.69	5.85116	1	0	0	0	0	9	35.5556	55	247	0	0	58.2	0.131
1	360	61.52	5.85176	1	0	0	0	0	28	12.8571	63	216	0	0	52	0.288
1	400	68.29	5.85737	1	0	0	0	0			60	228.57	0	0	96	0.157
1	280	47.77	5.86142	1	0	0	0	0	14	20	63	194	1	0	44	0.226
0	280	47.77	5.86142	1	0	0	0	0	5	56	63	83.75	0	0	48	0.322
0	350	59.7	5.86265	1	0	0	0	0	18	19.4444	60	79	0	1	42	0.154
1	350	59.7	5.86265	1	0	0	0	0	13	26.9231	36	235	0	0	33	0.485
0	350	59.7	5.86265	1	0	0	0	0	4	87.5	33	128.333	0	0	35	0.259
0	430	73.3	5.8663	1	0	0	0	0	14	30.7143	86	225.143	0	0	45.6	0.234
1	430	73.3	5.8663	1	0	0	0	0	15	28.6667	75	190	0	0	36	0.855
1	375	63.87	5.8713	1	0	0	0	0	13	28.8462	35	265	0	0	40.5	0.135
1	500	85.13	5.87337	1	0	0	0	0	10	50	66	49.5	0	0	30.1	0.439
0	500	85.13	5.87337	1	0	0	0	0	6	83.3333	39	143.9	0	1	35.6	0.02
0	500	85.13	5.87337	1	0	0	0	0	7	71.4286	21	168.889	1	0	41	0.036
0	340	57.88	5.87422	1	0	0	0	0	16	21.25	62	97.14	0	0	73	0.38
1	420	71.48	5.87577	1	0	0	0	0			75	282.857	0	0	39	0.583
0	400	68.02	5.88062	1	0	0	0	0	28	14.2857	58	113.333	1	0	37	0.546
1	430	73.11	5.88155	1	0	0	0	0	15	28.6667	86	82.6	0	0	45.9	0.438
1	430	73.11	5.88155	1	0	0	0	0	12	35.8333	84	39.4	0	0	85.9	0.427
0	430	73.11	5.88155	1	0	0	0	0	14	30.7143	74	97.14	0	0	37.1	0.186
1	430	73.11	5.88155	1	0	0	0	0	12	35.8333	58	260.667	0	0	30.4	0.133
0	430	73.11	5.88155	1	0	0	0	0	20	21.5	29	72	0	0	62	0.243
0	300	50.96	5.88697	1	0	0	0	0	19	15.7895	39	108.333	0	0	54	0.11
0	480	81.49	5.89029	1	0	0	0	0	18	26.6667	46	63.1	0	0	63.2	0.113
1	400	67.89	5.89188	1	0	0	0	0	5	80	66	182	0	0	40	0.146
0	400	67.89	5.89188	1	0	0	0	0	13	30.7692	42	227.5	0	0	53	0.038
0	400	67.89	5.89188	1	0	0	0	0	15	26.6667	25	220	0	0	56	0.039
0	350	59.37	5.89523	1	0	0	0	0	17	20.5882	68	194	0	0	35	0.134
0	350	59.37	5.89523	1	0	0	0	0	18	19.4444	67	46	0	0	51	0.236
0	350	59.37	5.89523	1	0	0	0	0	14	25	30	94.29	1	0	41	0.128
0	350	59.37	5.89523	1	0	0	0	0	15	23.3333	29	62	0	0	47	0.019
0	400	67.84	5.89623	1	0	0	0	0	3	133.333	93	148	0	0	53	0.284
0	400	67.84	5.89623	1	0	0	0	0	4	100	87	111.85	0	0	55.4	0.192
0	400	67.84	5.89623	1	0	0	0	0	7	57.1429	68	66.25	0	0	35	0.346
0	400	67.84	5.89623	1	0	0	0	0			65	102	0	0	48	0.538
0	400	67.84	5.89623	1	0	0	0	0	12	33.3333	63	95	0	0	40	0.192
0	400	67.84	5.89623	1	0	0	0	0	11	36.3636	60	268.333	0	0	40	0.461
0	400	67.84	5.89623	1	0	0	0	0	14	28.5714	54	59	1	0	51	0.099
0	400	67.84	5.89623	1	0	0	0	0	20	20	24	262	0	0	31	0.121
0	350	59.33	5.89921	1	0	0	0	0	11	31.8182	66	156.67	0	0	52	0.24
0	350	59.33	5.89921	1	0	0	0	0			62	68	1	0	43	0.116
0	350	59.33	5.89921	1	0	0	0	0	20	17.5	61	62	0	0	54	0.185
0	350	59.33	5.89921	1	0	0	0	0	14	25	60	210	0	0	32	0.077
0	350	59.33	5.89921	1	0	0	0	0	13	26.9231	54	168	0	0	84	0.691
0	350	59.33	5.89921	1	0	0	0	0	14	25	32	152.5	0	0	78	0.108
0	470	79.67	5.89933	1	0	0	0	0	16	29.375	48	174	0	0	49.2	0.008
1	320	54.24	5.89971	1	0	0	0	0	14	22.8571	71	91.67	0	0	53	0.547
0	320	54.24	5.89971	1	0	0	0	0	15	21.3333	56	104	0	0	44	0.19
1	320	54.24	5.89971	1	0	0	0	0	16	20	39	205	0	0	28	0.297
0	500	84.67	5.90528	1	0	0	0	0	14	35.7143	78	126.667	0	0	45	0.153
0	500	84.67	5.90528	1	0	0	0	0	17	29.4118	76	196	0	0	32	0.098
0	500	84.67	5.90528	1	0	0	0	0	10	50	72	84.2	0	0	54.5	0.212
0	500	84.67	5.90528	1	0	0	0	0	13	38.4615	71	164.2	0	0	46.9	0.269
1	500	84.67	5.90528	1	0	0	0	0	14	35.7143	70	242	0	0	44	0.732
0	500	84.67	5.90528	1	0	0	0	0			66	145	0	0	89	0.284
1	500	84.67	5.90528	1	0	0	0	0	9	55.5556	66	232.5	0	0	52	0.703
0	500	84.67	5.90528	1	0	0	0	0	9	55.5556	60	81.26	0	0	51.3	0.132
0	500	84.67	5.90528	1	0	0	0	0			59	134	0	0	49	0.272
0	500	84.67	5.90528	1	0	0	0	0	15	33.3333	51	150	0	0	49	0.433
0	500	84.67	5.90528	1	0	0	0	0	8	62.5	50	164.286	0	0	60	0.142
1	500	84.67	5.90528	1	0	0	0	0	15	33.3333	50	186	1	0	36	0.261
0	500	84.67	5.90528	1	0	0	0	0	6	83.3333	49	148.89	0	0	38	0.005
0	500	84.67	5.90528	1	0	0	0	0			45	172	0	0	29	0.066
0	500	84.67	5.90528	1	0	0	0	0	11	45.4545	43	248	0	0	66	0.127
0	500	84.67	5.90528	1	0	0	0	0	10	50	42	235	0	0	38	0.168
0	500	84.67	5.90528	1	0	0	0	0	12	41.6667	28	121	0	0	38.4	0.839
0	500	84.67	5.90528	1	0	0	0	0	17	29.4118	24	224.75	0	0	35.9	0.109
0	500	84.67	5.90528	1	0	0	0	0			22	215	0	0	30	0.29
1	350	59.25	5.90717	1	0	0	0	0	13	26.9231	95	111.43	0	0	40	0.797
0	350	59.25	5.90717	1	0	0	0	0	9	38.8889	41	174	0	0	34	0.28
1	460	77.85	5.9088	1	0	0	0	0	14	32.8571	70	80.8	0	0	39.3	0.83
0	460	77.85	5.9088	1	0	0	0	0	10	46	58	231.667	0	0	38	0.144
0	260	44	5.90909	1	0	0	0	0	12	21.6667	36	77	0	0	48	0.159
1	310	52.43	5.91265	1	0	0	0	0	17	18.2353	72	116.667	0	0	23	0.293
0	310	52.43	5.91265	1	0	0	0	0	15	20.6667	61	165.8	0	0	62	0.632
0	310	52.42	5.91377	1	0	0	0	0	15	20.6667	54	162	0	0	50	0.318
0	380	64.25	5.9144	1	0	0	0	0	14	27.1429	58	152.222	0	0	30.4	0.214
1	460	77.75	5.9164	1	0	0	0	0	12	38.3333	66	137.5	0	0	47	0.298
1	460	77.74	5.91716	1	0	0	0	0	14	32.8571	85	86.25	0	0	48	0.148
0	460	77.74	5.91716	1	0	0	0	0	18	25.5556	57	86.25	0	0	54	0.447
0	460	77.74	5.91716	1	0	0	0	0	14	32.8571	54	230	0	0	58.1	0.212
1	460	77.74	5.91716	1	0	0	0	0	14	32.8571	41	125	0	0	71	0.633
1	460	77.74	5.91716	1	0	0	0	0	14	32.8571	34	108.9	0	0	79.7	0.42
0	280	47.3	5.91966	1	0	0	0	0	20	14	26	152	1	0	50	0.39
0	460	77.66	5.92326	1	0	0	0	0	13	35.3846	74	150	1	0	46	0.058
0	460	77.66	5.92326	1	0	0	0	0	13	35.3846	64	125	0	0	24	0.122
0	460	77.66	5.92326	1	0	0	0	0	12	38.3333	55	234	0	0	65	0.114
0	420	70.84	5.92885	1	0	0	0	0	6	70	45	205.714	1	0	37	0.198
1	440	74.21	5.92912	1	0	0	0	0	9	48.8889	94	172.3	0	0	33.3	0.61
0	440	74.21	5.92912	1	0	0	0	0	12	36.6667	41	185	0	0	34.8	0.429
0	420	70.8	5.9322	1	0	0	0	0	14	30	68	188	1	0	50	0.721
0	420	70.8	5.9322	1	0	0	0	0	10	42	65	190	0	0	35	0.228
0	420	70.8	5.9322	1	0	0	0	0	12	35	58	295	0	0	44.7	0.043
0	420	70.8	5.9322	1	0	0	0	0	8	52.5	57	82.5	1	0	44	0.169
0	420	70.8	5.9322	1	0	0	0	0	11	38.1818	34	198	0	0	39	0.061
0	420	70.8	5.9322	1	0	0	0	0	16	26.25	32	66.67	1	0	52	0.127
0	420	70.8	5.9322	1	0	0	0	0	18	23.3333	22	91	0	0	42	0.202
0	270	45.5	5.93407	1	0	0	0	0	13	20.7692	79	175	0	0	34	0.297
0	530	89.29	5.93572	1	0	0	0	0	12	44.1667	31	176	0	0	47	0.088
1	420	70.75	5.9364	1	0	0	0	0	15	28	89	202	0	0	39.8	0.401
0	420	70.75	5.9364	1	0	0	0	0	7	60	77	204	0	0	44.2	0.045
0	420	70.75	5.9364	1	0	0	0	0	12	35	56	43	0	0	34	0.11
0	420	70.75	5.9364	1	0	0	0	0	10	42	53	89	0	0	43	0.232
0	500	84.22	5.93683	1	0	0	0	0	6	83.3333	87	232	0	0	40.9	0.428
0	500	84.22	5.93683	1	0	0	0	0	8	62.5	76	68	0	0	31	0.233
1	500	84.22	5.93683	1	0	0	0	0			65	246.667	0	0	30	0.282
0	500	84.22	5.93683	1	0	0	0	0	23	21.7391	59	151.4	0	0	47.2	0.059
0	500	84.22	5.93683	1	0	0	0	0	15	33.3333	32	57.3	0	0	48.9	0.043
1	360	60.61	5.93961	1	0	0	0	0	10	36	65	79.2	0	0	57.1	0.481
0	430	72.39	5.94005	1	0	0	0	0	13	33.0769	89	145.8	0	0	31	0.441
0	430	72.39	5.94005	1	0	0	0	0	11	39.0909	28	69	0	0	56	0.548
0	490	82.4	5.9466	1	0	0	0	0	0		73	76.7	0	0	34	0.063
0	490	82.4	5.9466	1	0	0	0	0	9	54.4444	72	271	0	0	29.2	0.74
1	380	63.87	5.94959	1	0	0	0	0	20	19	70	148	0	0	24	0.841
1	420	70.57	5.95154	1	0	0	0	0	14	30	75	208.25	0	0	47.2	0.111
0	420	70.57	5.95154	1	0	0	0	0	12	35	71	78.4	0	0	72.7	0.176
0	420	70.57	5.95154	1	0	0	0	0	8	52.5	62	287.5	0	0	34	0.211
0	420	70.57	5.95154	1	0	0	0	0	10	42	59	21.6708	0	0	29.2	0.58
1	350	58.79	5.95339	1	0	0	0	0			75	52	0	0	39	0.137
0	350	58.79	5.95339	1	0	0	0	0	17	20.5882	63	71.8	0	0	49.5	0.066
0	339	56.93	5.95468	1	0	0	0	0			52	58	1	0	93	0.557
0	450	75.57	5.95474	1	0	0	0	0	18	25	82	63	0	0	58	0.69
0	450	75.57	5.95474	1	0	0	0	0			65	285.714	0	0	38	0.034
0	450	75.57	5.95474	1	0	0	0	0			63	118.571	0	0	34	0.243
1	450	75.57	5.95474	1	0	0	0	0	7	64.2857	58	75	0	0	39	0.022
0	450	75.57	5.95474	1	0	0	0	0	13	34.6154	52	211.429	0	0	45	0.466
0	450	75.57	5.95474	1	0	0	0	0			44	174	0	0	39	0.012
1	480	80.58	5.95681	1	0	0	0	0			65	218.333	0	0	31	0.005
1	350	58.74	5.95846	1	0	0	0	0	11	31.8182	78	141.5	0	0	51.5	0.38
1	350	58.74	5.95846	1	0	0	0	0	13	26.9231	58	122	0	0	43	0.569
0	340	57.06	5.95864	1	0	0	0	0	11	30.9091	76	54.8	0	0	35.3	0.142
1	340	57.06	5.95864	1	0	0	0	0	13	26.1538	62	176.9	0	0	33.5	0.314
0	340	57.06	5.95864	1	0	0	0	0			59	190	0	0	48	0.197
0	340	57.06	5.95864	1	0	0	0	0	25	13.6	34	155.5	0	0	41.5	0.62
1	310	52	5.96154	1	0	0	0	0	29	10.6897	71	225	0	0	62	0.679
0	395	66.25	5.96226	1	0	0	0	0	10	39.5	70	150.57	0	0	59.9	0.108
0	410	68.75	5.96364	1	0	0	0	0	15	27.3333	76	63	0	0	46	0.062
0	450	75.43	5.9658	1	0	0	0	0	8	56.25	88	186	0	1	38	0.196
0	450	75.43	5.9658	1	0	0	0	0	8	56.25	85	270	0	0	32	0.318
0	450	75.43	5.9658	1	0	0	0	0	18	25	84	255	0	0	42	0.473
1	450	75.43	5.9658	1	0	0	0	0	15	30	76	122.5	0	0	43	0.624
0	450	75.43	5.9658	1	0	0	0	0	13	34.6154	73	136.2	0	0	50.3	0.065
0	450	75.43	5.9658	1	0	0	0	0	15	30	72	130	1	0	40	0.732
1	450	75.43	5.9658	1	0	0	0	0	10	45	72	187.5	1	0	24	0.917
0	450	75.43	5.9658	1	0	0	0	0	17	26.4706	71	160	0	0	40.8	0.276
0	450	75.43	5.9658	1	0	0	0	0	14	32.1429	71	194	0	0	41	0.293
0	450	75.43	5.9658	1	0	0	0	0	16	28.125	70	227.5	0	0	30	0.085
1	450	75.43	5.9658	1	0	0	0	0	10	45	70	79	0	0	47	0.825
1	450	75.43	5.9658	1	0	0	0	0	13	34.6154	70	71.25	0	0	40	0.857
0	450	75.43	5.9658	1	0	0	0	0			69	280	0	0	31	0.6
0	450	75.43	5.9658	1	0	0	0	0	19	23.6842	67	220	0	0	80.2	0.073
1	450	75.43	5.9658	1	0	0	0	0			67	102	0	0	45	0.085
0	450	75.43	5.9658	1	0	0	0	0	10	45	66	96	0	0	84	0.146
0	450	75.43	5.9658	1	0	0	0	0			65	156	0	0	41	0.165
1	450	75.43	5.9658	1	0	0	0	0	21	21.4286	61	130	0	0	47	0.03
0	450	75.43	5.9658	1	0	0	0	0	10	45	50	118.625	0	0	54.2	0.024
0	450	75.43	5.9658	1	0	0	0	0	10	45	39	71.7	0	0	63.6	0.284
0	450	75.43	5.9658	1	0	0	0	0	11	40.9091	36	234	0	0	34	0.369
0	470	78.76	5.9675	1	0	0	0	0	10	47	72	102.857	1	0	37	0.143
0	340	56.97	5.96805	1	0	0	0	0	15	22.6667	71	192.5	1	0	50	0.264
0	340	56.97	5.96805	1	0	0	0	0			57	236.667	0	0	37	0.04
0	340	56.97	5.96805	1	0	0	0	0	19	17.8947	43	78.2	0	0	54.6	0.203
0	340	56.97	5.96805	1	0	0	0	0			38	185.714	0	0	37	0.023
0	450	75.39	5.96896	1	0	0	0	0	11	40.9091	80	165.17	0	0	52.6	0.027
0	450	75.39	5.96896	1	0	0	0	0	10	45	62	197.5	0	0	42	0.141
0	450	75.39	5.96896	1	0	0	0	0	15	30	49	206.667	0	0	51	0.345
0	450	75.39	5.96896	1	0	0	0	0			48	300	0	0	43	0.013
1	340	56.92	5.9733	1	0	0	0	0	12	28.3333	71	90	0	0	49	0.183
1	340	56.92	5.9733	1	0	0	0	0	12	28.3333	21	97	0	0	51	0.082
0	410	68.61	5.97581	1	0	0	0	0	8	51.25	54	67.1429	0	0	36	0.096
1	400	66.93	5.97639	1	0	0	0	0			64	50	1	0	42	0.737
1	430	71.93	5.97803	1	0	0	0	0	2	215	72	59	0	0	59.5	0.298
1	520	86.98	5.97839	1	0	0	0	0	10	52	67	75	0	0	38	0.334
0	460	76.94	5.97868	1	0	0	0	0	10	46	85	240	0	0	31	0.562
0	460	76.94	5.97868	1	0	0	0	0	11	41.8182	81	210	0	1	51	0.486
1	300	50.14	5.98325	1	0	0	0	0	19	15.7895	58	106	0	0	40	0.253
0	450	75.21	5.98325	1	0	0	0	0			54	126	0	0	32	0.222
0	330	55.15	5.98368	1	0	0	0	0	23	14.3478	79	228.333	0	0	36	0.671
0	330	55.15	5.98368	1	0	0	0	0	18	18.3333	70	184.2	0	0	38.8	0.218
0	330	55.15	5.98368	1	0	0	0	0	17	19.4118	64	240	0	1	59	0.043
0	330	55.15	5.98368	1	0	0	0	0	14	23.5714	61	69	0	1	46	0.152
1	300	50.12	5.98563	1	0	0	0	0	13	23.0769	85	55	0	0	35	0.458
0	300	50.12	5.98563	1	0	0	0	0	12	25	84	278	0	0	46	0.465
0	300	50.12	5.98563	1	0	0	0	0	10	30	83	227.5	0	0	34	0.261
0	300	50.12	5.98563	1	0	0	0	0	26	11.5385	71	72	0	0	49	0.855
1	300	50.12	5.98563	1	0	0	0	0	12	25	68	235	0	0	37	0.033
0	300	50.12	5.98563	1	0	0	0	0	12	25	68	57	1	0	52	0.266
0	300	50.12	5.98563	1	0	0	0	0	8	37.5	61	281.667	0	0	50	0.086
0	300	50.12	5.98563	1	0	0	0	0	18	16.6667	57	154	0	0	36	0.162
0	300	50.12	5.98563	1	0	0	0	0			52	80	0	0	30	0.372
0	300	50.12	5.98563	1	0	0	0	0			33	185.455	0	0	42	0.176
1	300	50.12	5.98563	1	0	0	0	0	11	27.2727	19	265	0	0	23.8	0.303
0	410	68.49	5.98628	1	0	0	0	0	15	27.3333	80	250.67	0	0	31.6	0.31
0	410	68.49	5.98628	1	0	0	0	0	10	41	62	214.5	0	0	39.8	0.225
0	410	68.49	5.98628	1	0	0	0	0			31	148.333	1	0	96	0.674
0	410	68.47	5.98802	1	0	0	0	0	14	29.2857	69	200	0	0	35	0.392
1	450	75.12	5.99042	1	0	0	0	0	18	25	86	120	0	0	34	0.712
1	450	75.12	5.99042	1	0	0	0	0			81	285	0	0	28	0.865
1	450	75.12	5.99042	1	0	0	0	0	15	30	76	176.667	0	0	39	0.314
0	450	75.12	5.99042	1	0	0	0	0			73	181.538	0	0	46	0.294
0	450	75.12	5.99042	1	0	0	0	0	12	37.5	73	294	0	0	28	0.383
0	450	75.12	5.99042	1	0	0	0	0	14	32.1429	71	205	1	0	49	0.225
1	450	75.12	5.99042	1	0	0	0	0	26	17.3077	70	80	0	0	52	0.263
0	450	75.12	5.99042	1	0	0	0	0			70	116	0	0	68	0.16
0	450	75.12	5.99042	1	0	0	0	0	12	37.5	69	111.43	0	0	42	0.014
0	450	75.12	5.99042	1	0	0	0	0	8	56.25	68	252.5	0	0	42.1	0.302
0	450	75.12	5.99042	1	0	0	0	0			66	266	0	0	33	0.728
0	450	75.12	5.99042	1	0	0	0	0	25	18	65	116	0	0	0	0.107
0	450	75.12	5.99042	1	0	0	0	0	7	64.2857	64	76	0	0	37	0.111
1	450	75.12	5.99042	1	0	0	0	0	19	23.6842	62	142.833	0	0	42.9	0.77
1	450	75.12	5.99042	1	0	0	0	0	3	150	61	276.67	0	0	32	0.456
1	450	75.12	5.99042	1	0	0	0	0	13	34.6154	59	174.4	0	0	47.3	0.901
0	450	75.12	5.99042	1	0	0	0	0	15	30	57	186	0	0	46	0.044
0	450	75.12	5.99042	1	0	0	0	0	8	56.25	56	148	1	0	38	0.08
0	450	75.12	5.99042	1	0	0	0	0	14	32.1429	53	223.429	0	0	34.4	0.043
1	450	75.12	5.99042	1	0	0	0	0			53	293.333	0	0	26	0.087
0	450	75.12	5.99042	1	0	0	0	0			53	216	1	0	26	0.544
0	450	75.12	5.99042	1	0	0	0	0	11	40.9091	52	44	1	0	47	0.398
0	450	75.12	5.99042	1	0	0	0	0	12	37.5	50	265	0	0	39	0.082
1	450	75.12	5.99042	1	0	0	0	0			46	266.25	0	0	53	0.35
0	450	75.12	5.99042	1	0	0	0	0	11	40.9091	43	104.444	0	0	53.5	0.229
0	450	75.12	5.99042	1	0	0	0	0	11	40.9091	42	63	0	0	62	0.047
1	450	75.12	5.99042	1	0	0	0	0			42	63	1	0	57	0.144
0	450	75.12	5.99042	1	0	0	0	0	8	56.25	40	143.33	1	0	41	0.075
0	450	75.12	5.99042	1	0	0	0	0	11	40.9091	37	218	0	0	30	0.24
0	450	75.12	5.99042	1	0	0	0	0	9	50	34	300	0	1	43	0.009
0	450	75.12	5.99042	1	0	0	0	0			27	128	0	0	43	0.047
0	450	75.12	5.99042	1	0	0	0	0	11	40.9091	26	212	0	0	33	0.092
0	480	80.12	5.99101	1	0	0	0	0	10	48	69	109.167	0	0	36.2	0.179
0	325	54.24	5.99189	1	0	0	0	0	10	32.5	58	190	0	0	74.7	0.607
1	400	66.74	5.99341	1	0	0	0	0			61	266.667	0	0	26	0.251
1	480	80.05	5.99625	1	0	0	0	0	6	80	85	212.7	0	0	40.1	0.278
0	480	80.05	5.99625	1	0	0	0	0			73	90	0	0	42	0.092
1	480	80.05	5.99625	1	0	0	0	0	27	17.7778	71	68	0	0	@result:35	0.031
0	480	80.05	5.99625	1	0	0	0	0	15	32	66	170	0	0	57	0.151
0	480	80.05	5.99625	1	0	0	0	0	30	16	50	266.667	0	0	36	0.396
0	385	64.2	5.99688	1	0	0	0	0	15	25.6667	66	88.3333	0	0	37.7	0.102
1	480	80.03	5.99775	1	0	0	0	0			62	170	0	0	60	0.967
0	480	80.03	5.99775	1	0	0	0	0	7	68.5714	59	91	0	0	19	0.311
0	480	80.03	5.99775	1	0	0	0	0	16	30	29	76	0	0	58	0.135
1	370	61.68	5.9987	1	0	0	0	0	13	28.4615	81	110.7	0	0	34.9	0.319
1	370	61.68	5.9987	1	0	0	0	0			41	136.67	0	0	34	0.562
0	380	63.34	5.99937	1	0	0	0	0	2	190	51	101.667	0	0	33	0.217
1	300	50	6	1	0	0	0	0	10	30	68	67	0	0	84	0.199
0	300	50	6	1	0	0	0	0	10	30	67	298	0	0	53.6	0.258
0	300	50	6	1	0	0	0	0	17	17.6471	34	290	0	0	52	0.044
0	270	45	6	1	0	0	0	0	16	16.875	30	222.5	0	0	51	0.257
1	500	83.31	6.00168	0	1	0	0	0	2	250	70	215	0	0	53	0.692
0	500	83.31	6.00168	0	1	0	0	0	23	21.7391	33	168	0	0	38	0.291
0	440	73.3	6.00273	0	1	0	0	0	7	62.8571	73	282.5	0	0	29.5	0.181
0	440	73.3	6.00273	0	1	0	0	0	6	73.3333	52	297.5	0	0	43	0.077
1	380	63.29	6.00411	0	1	0	0	0	15	25.3333	72	54.44	0	0	50	0.219
0	380	63.29	6.00411	0	1	0	0	0	15	25.3333	67	256	0	0	30.9	0.217
0	370	61.61	6.00552	0	1	0	0	0	22	16.8182	27	151.25	0	0	40	0.635
1	315	52.42	6.00916	0	1	0	0	0	13	24.2308	51	64	0	0	30.3	0.201
0	370	61.56	6.0104	0	1	0	0	0	10	37	82	151.67	0	0	43	0.024
0	480	79.85	6.01127	0	1	0	0	0	8	60	73	48	0	0	52	0.16
1	350	58.21	6.01271	0	1	0	0	0	11	31.8182	73	214	0	0	57.9	0.109
0	400	66.52	6.01323	0	1	0	0	0			52	228	0	0	41	0.409
0	400	66.52	6.01323	0	1	0	0	0	14	28.5714	31	285	0	0	25	0.537
0	370	61.52	6.0143	0	1	0	0	0	16	23.125	66	160	0	0	37	0.644
0	370	61.52	6.0143	0	1	0	0	0	13	28.4615	55	135	0	0	41	0.348
0	370	61.52	6.0143	0	1	0	0	0	10	37	36	202.5	0	0	32	0.402
0	430	71.48	6.01567	0	1	0	0	0	12	35.8333	71	118	0	0	42.6	0.172
1	300	49.86	6.01685	0	1	0	0	0	12	25	89	260	0	0	60	0.119
1	300	49.86	6.01685	0	1	0	0	0			86	93	0	0	23	0.673
0	300	49.86	6.01685	0	1	0	0	0	20	15	72	93	0	0	65	0.288
1	300	49.86	6.01685	0	1	0	0	0	20	15	67	51	0	0	46	0.117
0	440	73.11	6.01833	0	1	0	0	0	3	146.667	76	199.5	0	0	38.1	0.03
0	440	73.11	6.01833	0	1	0	0	0	8	55	74	76.1	0	0	44.5	0.063
0	440	73.11	6.01833	0	1	0	0	0	11	40	72	272.5	0	0	40.2	0.316
0	440	73.11	6.01833	0	1	0	0	0	10	44	71	205.6	0	0	36.2	0.142
0	440	73.11	6.01833	0	1	0	0	0	14	31.4286	65	220	0	0	36	0.367
0	440	73.11	6.01833	0	1	0	0	0	14	31.4286	64	151.25	0	0	39	0.026
1	440	73.11	6.01833	0	1	0	0	0	24	18.3333	61	62	1	0	59	0.33
1	440	73.11	6.01833	0	1	0	0	0	20	22	55	47	0	0	81	0.423
0	440	73.11	6.01833	0	1	0	0	0	16	27.5	44	206	0	0	32	0.57
0	440	73.11	6.01833	0	1	0	0	0	11	40	38	152	1	0	37	0.555
1	370	61.47	6.0192	0	1	0	0	0			56	202	0	0	59	0.555
1	370	61.47	6.0192	0	1	0	0	0	13	28.4615	54	102.5	1	0	15	0.197
0	398	66.07	6.02391	0	1	0	0	0	17	23.4118	65	265	0	0	48	0.048
1	300	49.8	6.0241	0	1	0	0	0			68	118.33	0	0	43	0.149
0	480	79.67	6.02485	0	1	0	0	0	18	26.6667	49	58.1	0	0	36.6	0.056
0	330	54.75	6.0274	0	1	0	0	0	11	30	85	176	0	0	40	0.207
0	330	54.75	6.0274	0	1	0	0	0	14	23.5714	84	54.3	0	0	64.4	0.777
0	330	54.75	6.0274	0	1	0	0	0	8	41.25	64	126	0	0	66	0.22
0	330	54.75	6.0274	0	1	0	0	0	13	25.3846	60	98.8889	0	0	44	0.108
1	330	54.75	6.0274	0	1	0	0	0	20	16.5	51	272.857	0	0	58	0.089
0	385	63.87	6.02787	0	1	0	0	0	18	21.3889	74	132.18	0	0	46.5	0.141
0	420	69.66	6.02929	0	1	0	0	0	12	35	54	141.667	0	0	40	0.138
0	270	44.78	6.02948	0	1	0	0	0	14	19.2857	40	204	1	0	50	0.014
1	360	59.7	6.03015	0	1	0	0	0	19	18.9474	74	166.6	0	0	53.7	0.311
1	360	59.7	6.03015	0	1	0	0	0	14	25.7143	71	241.429	0	0	32.7	0.251
0	360	59.7	6.03015	0	1	0	0	0	7	51.4286	44	236	0	0	49.5	0.059
0	497	82.4	6.03155	0	1	0	0	0	10	49.7	51	115	0	0	38	0.607
1	385	63.83	6.03165	0	1	0	0	0	15	25.6667	54	70	0	0	35	0.464
0	400	66.3	6.03318	0	1	0	0	0	13	30.7692	38	195	0	0	41.8	0.327
0	400	66.29	6.03409	0	1	0	0	0	10	40	52	291.67	0	0	44	0.351
1	470	77.85	6.03725	0	1	0	0	0	10	47	72	121.833	0	0	40.4	0.168
0	470	77.85	6.03725	0	1	0	0	0			68	265	0	0	35	0.093
0	470	77.85	6.03725	0	1	0	0	0	15	31.3333	64	114	0	0	44.3	0.387
0	470	77.85	6.03725	0	1	0	0	0	13	36.1538	56	182.5	0	0	52	0.47
0	470	77.85	6.03725	0	1	0	0	0	11	42.7273	38	114	0	0	49.3	0.101
0	300	49.69	6.03743	0	1	0	0	0	11	27.2727	61	60	0	0	34	0.525
0	300	49.69	6.03743	0	1	0	0	0	10	30	57	212.5	0	0	32	0.135
1	300	49.69	6.03743	0	1	0	0	0	7	42.8571	57	163.077	0	0	31	0.318
0	300	49.69	6.03743	0	1	0	0	0	15	20	50	237.5	0	0	71	0.018
0	300	49.69	6.03743	0	1	0	0	0	18	16.6667	49	164	0	0	50	0.167
0	300	49.69	6.03743	0	1	0	0	0	24	12.5	47	238.462	0	0	32.7	0.273
0	300	49.69	6.03743	0	1	0	0	0	20	15	18	64	0	0	42	0.088
0	400	66.25	6.03774	0	1	0	0	0	7	57.1429	88	186	0	0	35	0.059
0	400	66.25	6.03774	0	1	0	0	0			78	280	0	0	35	0.125
0	355	58.79	6.03844	0	1	0	0	0	14	25.3571	65	275	0	0	55	0.111
0	450	74.48	6.04189	0	1	0	0	0	30	15	67	58.7	0	0	43.6	0.285
1	400	66.2	6.0423	0	1	0	0	0	11	36.3636	64	206.25	0	0	46	0.041
0	400	66.2	6.0423	0	1	0	0	0	16	25	60	55	0	0	44	0.067
0	400	66.2	6.0423	0	1	0	0	0	11	36.3636	55	94.29	0	0	35	0.569
1	400	66.2	6.0423	0	1	0	0	0	12	33.3333	18	197.5	1	0	31	0.236
0	320	52.96	6.0423	0	1	0	0	0	16	20	59	175	1	0	45	0.045
1	410	67.84	6.04363	0	1	0	0	0	3	136.667	74	280	0	0	39	0.048
1	410	67.84	6.04363	0	1	0	0	0	13	31.5385	51	300	0	0	37	0.524
1	410	67.84	6.04363	0	1	0	0	0	15	27.3333	32	180	0	0	58	0.198
1	275	45.5	6.04396	0	1	0	0	0	13	21.1538	75	180	0	0	44	0.258
1	275	45.5	6.04396	0	1	0	0	0	8	34.375	71	296.667	0	0	36	0.415
1	400	66.18	6.04412	0	1	0	0	0	12	33.3333	82	157.333	0	0	67	0.74
0	400	66.18	6.04412	0	1	0	0	0	11	36.3636	73	246.667	0	0	48	0.102
1	400	66.18	6.04412	0	1	0	0	0			68	71	0	0	39	0.734
0	400	66.18	6.04412	0	1	0	0	0	8	50	66	286	0	0	32	0.042
0	400	66.18	6.04412	0	1	0	0	0	15	26.6667	64	87	0	0	38	0.205
0	400	66.18	6.04412	0	1	0	0	0	14	28.5714	63	260	0	0	52.5	0.032
0	400	66.18	6.04412	0	1	0	0	0			63	88	0	0	47	0.629
0	400	66.18	6.04412	0	1	0	0	0			59	170	0	0	33	0.115
1	400	66.18	6.04412	0	1	0	0	0	9	44.4444	59	290	1	0	29	0.362
0	400	66.18	6.04412	0	1	0	0	0	14	28.5714	55	172.5	0	0	37.8	0.472
0	400	66.18	6.04412	0	1	0	0	0	20	20	54	244.4	0	0	53.3	0.286
0	400	66.18	6.04412	0	1	0	0	0	21	19.0476	52	258.333	1	0	47	0.127
0	400	66.18	6.04412	0	1	0	0	0	19	21.0526	50	240	0	0	51	0.179
0	400	66.18	6.04412	0	1	0	0	0	4	100	46	70	0	1	39	0.187
0	400	66.18	6.04412	0	1	0	0	0	11	36.3636	44	231	0	0	26.5	0.073
0	400	66.18	6.04412	0	1	0	0	0	12	33.3333	39	290	0	0	29	0.038
0	400	66.18	6.04412	0	1	0	0	0	19	21.0526	37	150	1	0	114	0.072
0	400	66.18	6.04412	0	1	0	0	0	5	80	34	240	0	0	33	0.233
0	400	66.18	6.04412	0	1	0	0	0	15	26.6667	29	28	0	0	116	0.333
0	400	66.18	6.04412	0	1	0	0	0	16	25	23	195	0	0	36	0.041
0	400	66.18	6.04412	0	1	0	0	0	9	44.4444	18	232	0	0	81	0.046
0	470	77.75	6.04502	0	1	0	0	0	11	42.7273	78	188.25	0	0	35.5	0.23
0	470	77.74	6.04579	0	1	0	0	0	11	42.7273	57	142.4	0	0	32.8	0.634
1	350	57.88	6.04699	0	1	0	0	0	8	43.75	85	62	0	0	39	0.56
1	450	74.39	6.0492	0	1	0	0	0	10	45	60	276.667	0	0	40	0.601
0	400	66.11	6.05052	0	1	0	0	0	8	50	85	108	1	0	26	0.846
1	400	66.11	6.05052	0	1	0	0	0	3	133.333	54	60	0	0	54	0.368
0	470	77.66	6.05202	0	1	0	0	0	14	33.5714	63	262	1	0	37	0.067
0	470	77.66	6.05202	0	1	0	0	0			39	91	0	0	46	0.14
0	350	57.83	6.05222	0	1	0	0	0	15	23.3333	50	204	0	0	36	0.332
1	400	66.07	6.05418	0	1	0	0	0	15	26.6667	73	115.6	0	0	47.2	0.138
1	400	66.07	6.05418	0	1	0	0	0	21	19.0476	68	222	0	0	57	0.262
0	400	66.07	6.05418	0	1	0	0	0	10	40	63	98	0	0	27	0.038
1	400	66.07	6.05418	0	1	0	0	0	9	44.4444	43	212.5	0	0	26	0.031
1	400	66.07	6.05418	0	1	0	0	0	8	50	28	188.89	0	0	36	0.112
0	290	47.87	6.05807	0	1	0	0	0	10	29	32	277.5	1	0	36	0.167
0	400	66.02	6.05877	0	1	0	0	0	11	36.3636	89	299	0	0	42	0.382
0	400	66.02	6.05877	0	1	0	0	0			86	215	0	0	39	0.597
1	400	66.02	6.05877	0	1	0	0	0	37	10.8108	81	197	0	0	68.9	0.766
0	400	66.02	6.05877	0	1	0	0	0	15	26.6667	76	85	0	0	68	0.344
0	400	66.02	6.05877	0	1	0	0	0	0		72	250	0	0	34	0.574
1	400	66.02	6.05877	0	1	0	0	0	9	44.4444	70	130	0	0	46	0.315
1	400	66.02	6.05877	0	1	0	0	0	6	66.6667	70	170	0	0	35	0.315
0	400	66.02	6.05877	0	1	0	0	0	23	17.3913	69	216.5	0	0	49.9	0.275
0	400	66.02	6.05877	0	1	0	0	0	5	80	67	76	0	0	58	0.173
0	400	66.02	6.05877	0	1	0	0	0	8	50	67	286.667	0	0	47	0.184
0	400	66.02	6.05877	0	1	0	0	0	3	133.333	67	80	0	0	36	0.401
0	400	66.02	6.05877	0	1	0	0	0	10	40	65	191.25	0	0	58.9	0.412
1	400	66.02	6.05877	0	1	0	0	0	1	400	61	148	0	0	35	0.03
0	400	66.02	6.05877	0	1	0	0	0	10	40	60	232	0	0	39.8	0.056
1	400	66.02	6.05877	0	1	0	0	0			59	121	0	0	92	0.655
0	400	66.02	6.05877	0	1	0	0	0	8	50	57	252.5	0	0	31	0.162
0	400	66.02	6.05877	0	1	0	0	0	7	57.1429	56	280	0	0	46	0.025
0	400	66.02	6.05877	0	1	0	0	0	9	44.4444	55	276.67	0	0	30	0.482
0	400	66.02	6.05877	0	1	0	0	0	16	25	53	71	0	0	46	0.105
0	400	66.02	6.05877	0	1	0	0	0	16	25	52	283.33	0	0	28	0.478
1	400	66.02	6.05877	0	1	0	0	0			48	128.24	0	0	52	0.076
0	400	66.02	6.05877	0	1	0	0	0	23	17.3913	46	88	0	0	44	0.098
0	400	66.02	6.05877	0	1	0	0	0	12	33.3333	41	164	0	0	34	0.097
0	400	66.02	6.05877	0	1	0	0	0	11	36.3636	24	272.5	0	0	30	0.217
0	470	77.54	6.06139	0	1	0	0	0	9	52.2222	68	180	0	0	46	0.035
0	360	59.37	6.06367	0	1	0	0	0	15	24	76	228.75	0	0	45	0.187
0	360	59.37	6.06367	0	1	0	0	0	8	45	73	223.333	0	0	44	0.037
0	450	74.21	6.06387	0	1	0	0	0			74	270	0	0	47	0.553
1	450	74.21	6.06387	0	1	0	0	0	6	75	68	218	0	0	50.7	0.553
0	450	74.21	6.06387	0	1	0	0	0	9	50	63	140	0	0	38	0.434
0	450	74.21	6.06387	0	1	0	0	0			62	220	0	0	45.6	0.153
0	340	56.06	6.06493	0	1	0	0	0	10	34	57	153.608	0	0	51.6	0.294
0	290	47.81	6.06568	0	1	0	0	0	19	15.2632	82	70	0	0	39	0.896
1	276	45.5	6.06593	0	1	0	0	0	20	13.8	63	68	0	0	65	0.266
0	360	59.33	6.06776	0	1	0	0	0	14	25.7143	70	171.11	0	0	30	0.229
0	360	59.33	6.06776	0	1	0	0	0	12	30	64	72.5	0	0	43	0.126
0	360	59.33	6.06776	0	1	0	0	0	9	40	59	104.286	0	0	35	0.341
0	360	59.33	6.06776	0	1	0	0	0			35	120	0	0	42	0.035
1	500	82.4	6.06796	0	1	0	0	0	11	45.4545	85	173.75	0	0	34	0.436
0	500	82.4	6.06796	0	1	0	0	0	9	55.5556	70	95	0	0	42	0.2
0	500	82.4	6.06796	0	1	0	0	0			69	292.5	0	0	37	0.051
0	500	82.4	6.06796	0	1	0	0	0	11	45.4545	68	254.29	0	0	36.5	0.084
0	500	82.4	6.06796	0	1	0	0	0	13	38.4615	67	72.5	0	1	48.3	0.317
0	500	82.4	6.06796	0	1	0	0	0	10	50	66	60	0	0	59	0.142
0	500	82.4	6.06796	0	1	0	0	0	11	45.4545	65	268	0	0	55	0.341
0	500	82.4	6.06796	0	1	0	0	0	9	55.5556	64	255	0	0	40	0.026
0	500	82.4	6.06796	0	1	0	0	0	6	83.3333	64	206.154	1	0	38	0.055
0	500	82.4	6.06796	0	1	0	0	0	4	125	62	267.5	0	0	34	0.513
0	500	82.4	6.06796	0	1	0	0	0	12	41.6667	62	257.14	0	0	44	0.114
0	500	82.4	6.06796	0	1	0	0	0	13	38.4615	56	117	1	0	48	0.014
1	500	82.4	6.06796	0	1	0	0	0	26	19.2308	46	97.7778	1	0	31	0.838
0	500	82.4	6.06796	0	1	0	0	0	10	50	45	136	1	0	31	0.917
0	500	82.4	6.06796	0	1	0	0	0			44	250	0	0	37	0.049
1	500	82.4	6.06796	0	1	0	0	0	8	62.5	43	66	0	0	30	0.668
0	500	82.4	6.06796	0	1	0	0	0	12	41.6667	41	280	0	0	51.9	0.026
0	500	82.4	6.06796	0	1	0	0	0	13	38.4615	40	274	0	0	54	0.229
0	500	82.4	6.06796	0	1	0	0	0			39	248	0	0	43	0.036
1	500	82.4	6.06796	0	1	0	0	0	17	29.4118	38	51	0	0	44	0.203
0	500	82.4	6.06796	0	1	0	0	0	17	29.4118	26	106.67	0	0	16	0.165
0	430	70.84	6.07002	0	1	0	0	0	9	47.7778	60	246	0	0	51	0.565
1	430	70.84	6.07002	0	1	0	0	0	15	28.6667	49	141.67	0	0	67	0.049
0	440	72.48	6.07064	0	1	0	0	0	7	62.8571	60	190	1	0	29	0.521
1	500	82.36	6.07091	0	1	0	0	0	19	26.3158	90	110	0	0	51	0.368
0	500	82.36	6.07091	0	1	0	0	0	16	31.25	83	60	0	0	38	0.399
1	500	82.36	6.07091	0	1	0	0	0	14	35.7143	78	87.62	0	0	52	0.157
0	500	82.36	6.07091	0	1	0	0	0	12	41.6667	73	54	0	0	54	0.106
0	500	82.36	6.07091	0	1	0	0	0	7	71.4286	63	71.1111	0	0	38	0.185
0	500	82.36	6.07091	0	1	0	0	0	11	45.4545	62	256.62	0	0	39.1	0.581
0	500	82.36	6.07091	0	1	0	0	0	10	50	59	250	0	0	37	0.1
0	500	82.36	6.07091	0	1	0	0	0	8	62.5	58	151.333	0	0	56.7	0.177
1	430	70.8	6.07345	0	1	0	0	0	7	61.4286	87	145	0	0	34	0.353
0	430	70.8	6.07345	0	1	0	0	0	14	30.7143	81	64.4	0	0	58.2	0.268
1	430	70.8	6.07345	0	1	0	0	0	14	30.7143	52	148.7	0	0	65.5	0.123
0	430	70.8	6.07345	0	1	0	0	0	10	43	32	200	0	0	36	0.339
0	500	82.31	6.0746	0	1	0	0	0	3	166.667	79	263.33	0	0	34	0.068
0	500	82.31	6.0746	0	1	0	0	0	15	33.3333	76	287.5	0	0	35	0.161
0	500	82.31	6.0746	0	1	0	0	0	7	71.4286	55	295	0	0	40	0.049
0	360	59.25	6.07595	0	1	0	0	0	9	40	61	90	0	0	28	0.072
0	440	72.39	6.07819	0	1	0	0	0	13	33.8462	82	175	0	0	25	0.154
1	440	72.39	6.07819	0	1	0	0	0	13	33.8462	76	281.667	0	0	38	0.791
0	330	54.24	6.08407	0	1	0	0	0	11	30	70	53	0	0	34	0.113
1	460	75.57	6.08707	0	1	0	0	0	10	46	58	76.25	0	0	39	0.619
0	460	75.57	6.08707	0	1	0	0	0	8	57.5	40	198	1	0	53	0.556
1	430	70.57	6.09324	0	1	0	0	0	15	28.6667	85	125	0	0	33	0.799
0	430	70.57	6.09324	0	1	0	0	0	10	43	60	57	0	0	43	0.068
1	430	70.57	6.09324	0	1	0	0	0	11	39.0909	55	147	0	0	45	0.353
0	430	70.57	6.09324	0	1	0	0	0	11	39.0909	44	86.1	0	0	33.9	0.192
0	530	86.98	6.09335	0	1	0	0	0	8	66.25	74	266.667	0	0	23	0.299
0	375	61.47	6.10054	0	1	0	0	0	10	37.5	48	76.1	0	0	43.1	0.378
0	460	75.39	6.1016	0	1	0	0	0			86	254	0	0	36	0.737
0	320	52.43	6.10338	0	1	0	0	0	13	24.6154	68	212.5	0	0	38	0.398
0	320	52.42	6.10454	0	1	0	0	0			89	134	0	0	48	0.096
0	320	52.42	6.10454	0	1	0	0	0	16	20	85	188	0	0	46.7	0.208
0	320	52.42	6.10454	0	1	0	0	0	11	29.0909	70	57.8	0	0	41.2	0.43
1	320	52.42	6.10454	0	1	0	0	0	15	21.3333	67	130.67	0	0	53	0.803
0	320	52.42	6.10454	0	1	0	0	0	14	22.8571	63	237.5	0	0	43.3	0.135
1	320	52.42	6.10454	0	1	0	0	0	16	20	61	136	0	0	75	0.351
1	320	52.42	6.10454	0	1	0	0	0	10	32	54	242.5	0	0	35	0.661
0	470	76.94	6.10866	0	1	0	0	0	20	23.5	70	173.333	0	0	40	0.177
1	420	68.75	6.10909	0	1	0	0	0	13	32.3077	63	128.571	0	0	36	0.448
0	420	68.75	6.10909	0	1	0	0	0	14	30	62	204	0	0	25.9	0.447
0	420	68.75	6.10909	0	1	0	0	0	16	26.25	56	40	0	0	24	0.264
0	420	68.75	6.10909	0	1	0	0	0	10	42	37	300	0	0	12	0.252
0	420	68.61	6.12156	0	1	0	0	0	16	26.25	52	150	0	0	54	0.074
0	500	81.67	6.1222	0	1	0	0	0	25	20	52	75.5	0	0	60.2	0.044
0	300	49	6.12245	0	1	0	0	0	10	30	75	175	0	0	72	0.203
0	300	49	6.12245	0	1	0	0	0	14	21.4286	34	87	0	0	67	0.148
0	300	49	6.12245	0	1	0	0	0	20	15	25	80	0	0	68	0.136
1	360	58.79	6.12349	0	1	0	0	0	13	27.6923	83	65.5556	0	0	42	0.148
1	310	50.6	6.12648	0	1	0	0	0	8	38.75	77	119	0	0	14.8	0.514
0	310	50.6	6.12648	0	1	0	0	0	22	14.0909	53	136	0	0	32	0.661
1	480	78.3	6.13027	0	1	0	0	0	18	26.6667	55	298.33	0	0	28.8	0.283
0	420	68.49	6.13228	0	1	0	0	0	11	38.1818	80	118.889	0	0	46	0.358
1	420	68.49	6.13228	0	1	0	0	0	10	42	77	260	0	0	43.9	0.377
1	420	68.49	6.13228	0	1	0	0	0	8	52.5	58	120	0	0	59	0.166
0	420	68.49	6.13228	0	1	0	0	0	10	42	53	265	0	0	38	0.1
0	350	57.06	6.13389	0	1	0	0	0	12	29.1667	91	150.5	0	0	40.9	0.352
0	350	57.06	6.13389	0	1	0	0	0	14	25	87	72.2	0	0	62.2	0.28
0	350	57.06	6.13389	0	1	0	0	0	8	43.75	80	115.556	0	0	44	0.112
1	350	57.06	6.13389	0	1	0	0	0	23	15.2174	74	158	1	0	76	0.76
1	350	57.06	6.13389	0	1	0	0	0	17	20.5882	73	182	1	0	31	0.581
1	350	57.06	6.13389	0	1	0	0	0	10	35	72	80	0	0	43	0.759
0	350	57.06	6.13389	0	1	0	0	0	16	21.875	65	155.38	0	0	42.5	0.409
1	350	57.06	6.13389	0	1	0	0	0	10	35	63	280.333	0	0	36.7	0.125
1	350	57.06	6.13389	0	1	0	0	0	10	35	54	56	1	0	45	0.149
0	350	57.06	6.13389	0	1	0	0	0	21	16.6667	34	131.25	0	1	50	0.043
0	350	57.06	6.13389	0	1	0	0	0	16	21.875	29	227.5	0	0	37	0.213
0	420	68.47	6.13407	0	1	0	0	0	7	60	65	117.4	0	0	20.3	0.799
0	500	81.49	6.13572	0	1	0	0	0	10	50	80	164	0	0	31	0.255
1	500	81.49	6.13572	0	1	0	0	0	7	71.4286	69	197.5	1	0	42	0.398
0	500	81.49	6.13572	0	1	0	0	0	19	26.3158	68	178	0	0	55	0.386
0	500	81.49	6.13572	0	1	0	0	0			62	133.33	0	0	52	0.233
0	500	81.49	6.13572	0	1	0	0	0	18	27.7778	61	120	0	0	51.8	0.367
1	500	81.49	6.13572	0	1	0	0	0	21	23.8095	52	116.667	0	0	51	0.518
0	500	81.49	6.13572	0	1	0	0	0	16	31.25	40	104.8	0	0	36	0.124
0	500	81.46	6.13798	0	1	0	0	0	15	33.3333	29	82	0	0	39	0.414
0	400	65.16	6.13874	0	1	0	0	0	9	44.4444	44	237.5	0	0	38	0.422
0	450	73.3	6.13915	0	1	0	0	0	11	40.9091	82	118	0	0	37	0.201
0	450	73.3	6.13915	0	1	0	0	0	15	30	81	141.25	0	0	101	0.317
0	450	73.3	6.13915	0	1	0	0	0	16	28.125	80	276.2	0	0	30.4	0.257
0	450	73.3	6.13915	0	1	0	0	0	21	21.4286	80	124	0	0	79.1	0.895
1	450	73.3	6.13915	0	1	0	0	0	13	34.6154	75	68.75	0	0	41	0.17
0	450	73.3	6.13915	0	1	0	0	0			73	217.14	0	0	45	0.085
0	450	73.3	6.13915	0	1	0	0	0	11	40.9091	71	265.714	0	0	41	0.311
0	450	73.3	6.13915	0	1	0	0	0	16	28.125	70	276	0	0	32	0.303
0	450	73.3	6.13915	0	1	0	0	0	11	40.9091	69	193.2	0	0	43.2	0.509
0	450	73.3	6.13915	0	1	0	0	0	9	50	64	116.8	0	0	59.6	0.062
1	450	73.3	6.13915	0	1	0	0	0	11	40.9091	64	275	0	0	39	0.362
1	450	73.3	6.13915	0	1	0	0	0	8	56.25	57	105	0	0	40	0.197
0	450	73.3	6.13915	0	1	0	0	0	12	37.5	56	67.08	0	0	41.1	0.065
0	450	73.3	6.13915	0	1	0	0	0			56	241.54	0	0	25	0.824
0	450	73.3	6.13915	0	1	0	0	0	12	37.5	54	50.2	0	0	62.2	0.613
0	450	73.3	6.13915	0	1	0	0	0	25	18	50	62	0	0	38	0.732
0	450	73.3	6.13915	0	1	0	0	0	6	75	43	215	0	0	47	0.026
0	450	73.3	6.13915	0	1	0	0	0	15	30	41	282.5	0	0	30	0.255
0	450	73.3	6.13915	0	1	0	0	0	12	37.5	31	260	0	0	33	0.01
0	450	73.3	6.13915	0	1	0	0	0	12	37.5	29	157.143	0	0	48	0.457
0	400	65.11	6.14345	0	1	0	0	0	24	16.6667	58	268.857	0	0	36.1	0.731
0	400	65.11	6.14345	0	1	0	0	0	8	50	38	201	0	0	45	0.025
1	350	56.97	6.14358	0	1	0	0	0	10	35	78	67	1	0	40	0.387
1	350	56.97	6.14358	0	1	0	0	0	15	23.3333	72	72.94	0	0	56	0.356
0	350	56.97	6.14358	0	1	0	0	0	13	26.9231	69	202.5	1	0	33	0.151
0	350	56.97	6.14358	0	1	0	0	0	11	31.8182	67	290	0	0	35	0.039
0	350	56.97	6.14358	0	1	0	0	0	18	19.4444	58	92	0	0	53	0.579
0	350	56.97	6.14358	0	1	0	0	0	17	20.5882	56	93	0	0	43	0.38
0	350	56.97	6.14358	0	1	0	0	0	4	87.5	50	145	1	0	40	0.123
1	350	56.97	6.14358	0	1	0	0	0	6	58.3333	44	50	0	0	34	0.13
0	350	56.97	6.14358	0	1	0	0	0	25	14	37	76.25	0	0	52	0.026
0	350	56.93	6.1479	0	1	0	0	0	14	25	61	165.71	0	0	59.4	0.348
0	420	68.29	6.15024	0	1	0	0	0	10	42	65	111.25	0	0	50	0.08
0	490	79.67	6.15037	0	1	0	0	0			61	185	0	0	38	0.025
1	450	73.16	6.1509	0	1	0	0	0	11	40.9091	53	172.5	0	0	24	0.539
0	320	52	6.15385	0	1	0	0	0	20	16	75	211.25	0	0	62.4	0.401
1	280	45.5	6.15385	0	1	0	0	0	11	25.4545	56	119	0	0	63.9	0.064
1	450	73.11	6.15511	0	1	0	0	0	5	90	89	226.667	0	0	31.8	0.803
1	450	73.11	6.15511	0	1	0	0	0	21	21.4286	86	102.67	0	0	38	0.244
0	450	73.11	6.15511	0	1	0	0	0	26	17.3077	85	114.44	0	1	45	0.609
1	450	73.11	6.15511	0	1	0	0	0	14	32.1429	84	125.83	0	0	43.7	0.585
1	450	73.11	6.15511	0	1	0	0	0			84	178	0	0	35	0.058
1	450	73.11	6.15511	0	1	0	0	0			83	139	0	0	29	0.817
0	450	73.11	6.15511	0	1	0	0	0	9	50	82	142.857	0	0	45	0.025
1	450	73.11	6.15511	0	1	0	0	0	10	45	80	188	0	0	0	0.415
0	450	73.11	6.15511	0	1	0	0	0	10	45	78	220	0	0	50	0.15
0	450	73.11	6.15511	0	1	0	0	0	8	56.25	78	94	0	0	60	0.419
1	450	73.11	6.15511	0	1	0	0	0	14	32.1429	78	129	0	0	29	0.717
0	450	73.11	6.15511	0	1	0	0	0			77	137	0	0	33.7	0.317
0	450	73.11	6.15511	0	1	0	0	0	11	40.9091	77	192.5	0	0	19	0.51
0	450	73.11	6.15511	0	1	0	0	0	7	64.2857	75	283.33	0	0	38	0.032
1	450	73.11	6.15511	0	1	0	0	0	14	32.1429	74	98.9	0	0	87.2	0.632
0	450	73.11	6.15511	0	1	0	0	0	7	64.2857	72	51	0	0	28	0.138
0	450	73.11	6.15511	0	1	0	0	0	17	26.4706	71	235	0	0	38	0.065
0	450	73.11	6.15511	0	1	0	0	0	8	56.25	71	228.889	0	0	40	0.099
0	450	73.11	6.15511	0	1	0	0	0	6	75	71	109.091	0	0	28	0.156
0	450	73.11	6.15511	0	1	0	0	0			70	192.5	0	0	44	0.487
0	450	73.11	6.15511	0	1	0	0	0	9	50	69	81.9	0	0	66.7	0.227
0	450	73.11	6.15511	0	1	0	0	0	11	40.9091	69	187.5	0	0	37	0.839
0	450	73.11	6.15511	0	1	0	0	0	11	40.9091	68	283.33	0	0	36	0.079
0	450	73.11	6.15511	0	1	0	0	0	11	40.9091	68	227.5	0	0	32	0.23
0	450	73.11	6.15511	0	1	0	0	0	10	45	68	84	0	0	29	0.918
0	450	73.11	6.15511	0	1	0	0	0	8	56.25	67	196	0	0	37	0.059
1	450	73.11	6.15511	0	1	0	0	0	17	26.4706	67	232.5	0	0	33	0.692
0	450	73.11	6.15511	0	1	0	0	0			66	150	0	0	28	0.118
0	450	73.11	6.15511	0	1	0	0	0	8	56.25	64	237.5	0	0	44	0.141
1	450	73.11	6.15511	0	1	0	0	0	20	22.5	64	82	0	0	52	0.324
1	450	73.11	6.15511	0	1	0	0	0	8	56.25	63	275	1	0	35	0.517
0	450	73.11	6.15511	0	1	0	0	0	7	64.2857	62	218	0	0	38	0.152
0	450	73.11	6.15511	0	1	0	0	0	16	28.125	62	185	0	0	32	0.154
1	450	73.11	6.15511	0	1	0	0	0	8	56.25	62	204	0	0	50	0.583
1	450	73.11	6.15511	0	1	0	0	0	10	45	60	277.5	0	0	36	0.159
1	450	73.11	6.15511	0	1	0	0	0	8	56.25	59	243.333	0	0	41.9	0.252
0	450	73.11	6.15511	0	1	0	0	0	11	40.9091	59	130	1	0	34	0.444
0	450	73.11	6.15511	0	1	0	0	0	7	64.2857	58	251.43	1	0	39	0.052
0	450	73.11	6.15511	0	1	0	0	0	10	45	57	247.5	0	0	64	0.09
1	450	73.11	6.15511	0	1	0	0	0	13	34.6154	57	258	0	0	31	0.493
1	450	73.11	6.15511	0	1	0	0	0	8	56.25	56	144	0	0	36	0.065
1	450	73.11	6.15511	0	1	0	0	0	24	18.75	56	106	0	0	50	0.462
0	450	73.11	6.15511	0	1	0	0	0	21	21.4286	50	60.7	0	1	27.7	0.136
0	450	73.11	6.15511	0	1	0	0	0	16	28.125	46	199.75	0	0	69.2	0.143
0	450	73.11	6.15511	0	1	0	0	0			42	280	0	0	33	0.007
1	450	73.11	6.15511	0	1	0	0	0	6	75	42	252.5	1	0	24	0.05
1	450	73.11	6.15511	0	1	0	0	0	10	45	34	143.33	0	0	45	0.213
0	450	73.11	6.15511	0	1	0	0	0	15	30	33	56	0	0	39	0.107
0	450	73.11	6.15511	0	1	0	0	0	13	34.6154	32	78	0	0	61	0.019
0	450	73.11	6.15511	0	1	0	0	0			31	80	0	0	76	0.024
1	450	73.11	6.15511	0	1	0	0	0			29	165	0	0	26	0.149
0	450	73.11	6.15511	0	1	0	0	0	20	22.5	27	47	0	0	48	0.124
0	500	81.21	6.15688	0	1	0	0	0	13	38.4615	53	210	0	0	47	0.54
0	500	81.2	6.15764	0	1	0	0	0	9	55.5556	55	236.667	0	0	49	0.277
0	380	61.7	6.15883	0	1	0	0	0	24	15.8333	52	75	0	0	72	0.19
0	550	89.29	6.1597	0	1	0	0	0	15	36.6667	74	81	0	0	33	0.778
0	550	89.29	6.1597	0	1	0	0	0	11	50	56	100	0	0	40.5	0.086
1	380	61.68	6.16083	0	1	0	0	0	9	42.2222	71	202.5	0	0	61	0.799
0	380	61.68	6.16083	0	1	0	0	0	12	31.6667	55	260	0	0	33	0.078
0	480	77.75	6.17363	0	1	0	0	0	31	15.4839	61	161.667	0	0	51	0.21
0	480	77.75	6.17363	0	1	0	0	0	12	40	56	75	0	0	89	0.111
0	480	77.74	6.17443	0	1	0	0	0	6	80	78	262.5	1	0	34	0.167
0	480	77.74	6.17443	0	1	0	0	0	11	43.6364	61	96.6667	0	0	37	0.166
0	480	77.74	6.17443	0	1	0	0	0	4	120	57	132	0	0	50	0.01
0	380	61.52	6.17685	0	1	0	0	0	12	31.6667	68	93.3333	1	0	32	0.247
0	380	61.52	6.17685	0	1	0	0	0	8	47.5	60	272.5	1	0	38	0.596
0	380	61.52	6.17685	0	1	0	0	0	13	29.2308	55	260	0	0	35	0.078
1	380	61.52	6.17685	0	1	0	0	0	11	34.5455	53	94.6	0	0	28.4	0.418
0	380	61.52	6.17685	0	1	0	0	0	3	126.667	50	268	1	0	47	0.4
0	480	77.66	6.18079	0	1	0	0	0	13	36.9231	62	130	0	0	44	0.23
0	420	67.84	6.19104	0	1	0	0	0	6	70	59	123.33	1	0	56	0.748
1	420	67.84	6.19104	0	1	0	0	0	18	23.3333	42	252	0	0	49	0.576
0	550	88.77	6.19579	0	1	0	0	0	11	50	84	210	0	0	63	0.312
0	550	88.77	6.19579	0	1	0	0	0	15	36.6667	23	190	0	0	33	0.059
0	370	59.7	6.19765	0	1	0	0	0	13	28.4615	63	82.8571	0	0	48	0.204
0	500	80.58	6.20501	0	1	0	0	0	9	55.5556	61	155.556	0	0	45	0.589
0	500	80.58	6.20501	0	1	0	0	0	14	35.7143	51	220	0	0	38	0.045
1	340	54.75	6.21005	0	1	0	0	0	15	22.6667	66	211	0	0	75	0.178
1	440	70.8	6.21469	0	1	0	0	0	8	55	75	82.8571	1	0	42	0.086
0	450	72.39	6.21633	0	1	0	0	0	6	75	90	111	0	0	37.6	0.192
0	450	72.39	6.21633	0	1	0	0	0	8	56.25	86	196.2	0	0	31.3	0.143
0	450	72.39	6.21633	0	1	0	0	0			83	45	0	0	39	0.138
0	450	72.39	6.21633	0	1	0	0	0	8	56.25	82	186	0	0	29	0.063
0	450	72.39	6.21633	0	1	0	0	0	5	90	78	147.5	1	0	36	0.231
0	450	72.39	6.21633	0	1	0	0	0	13	34.6154	77	211.429	0	0	37	0.353
0	450	72.39	6.21633	0	1	0	0	0	9	50	74	206.167	0	0	34.4	0.235
1	450	72.39	6.21633	0	1	0	0	0	23	19.5652	68	225	0	0	39	0.796
1	450	72.39	6.21633	0	1	0	0	0	16	28.125	66	298.571	1	0	39	0.264
1	450	72.39	6.21633	0	1	0	0	0	11	40.9091	66	292.5	1	0	35	0.264
1	450	72.39	6.21633	0	1	0	0	0	10	45	64	212	0	0	39	0.459
0	450	72.39	6.21633	0	1	0	0	0			63	208.33	0	0	33	0.581
0	450	72.39	6.21633	0	1	0	0	0	14	32.1429	62	56	0	0	39.1	0.283
0	450	72.39	6.21633	0	1	0	0	0			61	217.14	0	0	45	0.051
0	450	72.39	6.21633	0	1	0	0	0	9	50	60	179	0	0	34.2	0.135
1	450	72.39	6.21633	0	1	0	0	0	10	45	60	88	0	0	49	0.139
0	450	72.39	6.21633	0	1	0	0	0	10	45	59	225	0	0	39	0.18
0	450	72.39	6.21633	0	1	0	0	0	14	32.1429	57	118	1	0	53	0.064
0	450	72.39	6.21633	0	1	0	0	0			55	247.75	0	0	35.7	0.213
0	450	72.39	6.21633	0	1	0	0	0			55	286	0	0	39	0.832
0	450	72.39	6.21633	0	1	0	0	0	4	112.5	40	82.5	0	0	46	0.782
0	480	77.14	6.22245	0	1	0	0	0	12	40	71	110	1	0	35	0.535
0	400	64.25	6.22568	0	1	0	0	0	15	26.6667	72	63.75	0	0	72	0.686
0	400	64.25	6.22568	0	1	0	0	0	16	25	69	132.5	0	0	39	0.228
0	400	64.25	6.22568	0	1	0	0	0	12	33.3333	65	88	0	0	83	0.404
0	400	64.25	6.22568	0	1	0	0	0	12	33.3333	58	99	0	0	98.2	0.049
0	400	64.25	6.22568	0	1	0	0	0	22	18.1818	51	250	0	0	41	0.275
0	400	64.25	6.22568	0	1	0	0	0	24	16.6667	30	222.75	0	0	35.8	0.147
1	400	64.2	6.23053	0	1	0	0	0	26	15.3846	63	111.667	0	0	22	0.609
1	400	64.2	6.23053	0	1	0	0	0	29	13.7931	61	187	0	0	53	0.823
0	400	64.2	6.23053	0	1	0	0	0	14	28.5714	56	189.75	0	0	41.3	0.357
0	400	64.2	6.23053	0	1	0	0	0	16	25	53	95	0	0	43	0.1
0	400	64.2	6.23053	0	1	0	0	0	9	44.4444	39	64	1	0	41	0.184
0	440	70.57	6.23494	0	1	0	0	0	11	40	57	123.33	0	0	42	0.11
0	600	96.23	6.23506	0	1	0	0	0	19	31.5789	72	111	0	0	0	0.071
0	500	80.12	6.24064	0	1	0	0	0	10	50	66	135	0	0	48	0.052
1	500	80.12	6.24064	0	1	0	0	0			59	250	0	0	36	0.566
0	500	80.12	6.24064	0	1	0	0	0	12	41.6667	39	106.67	0	0	40	0.027
0	350	56.06	6.24331	0	1	0	0	0	8	43.75	75	272	0	0	32.1	0.452
0	350	56.06	6.24331	0	1	0	0	0			32	65.5	0	0	53.7	0.154
0	500	80.05	6.2461	0	1	0	0	0	11	45.4545	86	244.333	0	0	31	0.054
1	500	80.05	6.2461	0	1	0	0	0	12	41.6667	84	188	0	0	43.8	0.336
0	500	80.05	6.2461	0	1	0	0	0			76	182.5	0	0	41	0.422
0	500	80.05	6.2461	0	1	0	0	0	7	71.4286	69	265	0	0	46	0.005
0	500	80.05	6.2461	0	1	0	0	0	10	50	67	277.33	0	0	47	0.619
0	500	80.05	6.2461	0	1	0	0	0	23	21.7391	62	95.71	0	0	43	0.007
0	500	80.05	6.2461	0	1	0	0	0	6	83.3333	62	236.67	0	0	47	0.145
0	500	80.05	6.2461	0	1	0	0	0	9	55.5556	62	177.5	0	0	41	0.002
0	500	80.05	6.2461	0	1	0	0	0	10	50	61	186.67	0	0	40	0.323
0	500	80.05	6.2461	0	1	0	0	0	14	35.7143	60	102.556	0	0	30	0.127
0	500	80.05	6.2461	0	1	0	0	0			56	292.5	1	0	34	0.373
1	500	80.05	6.2461	0	1	0	0	0	12	41.6667	56	184.75	0	0	37.4	0.762
0	500	80.05	6.2461	0	1	0	0	0	12	41.6667	55	282.5	0	0	29	0.069
1	500	80.05	6.2461	0	1	0	0	0	10	50	53	282.5	0	0	24	0.116
0	500	80.05	6.2461	0	1	0	0	0	6	83.3333	53	165	0	0	75.3	0.157
0	500	80.05	6.2461	0	1	0	0	0			51	240	0	0	51	0.162
0	500	80.05	6.2461	0	1	0	0	0	10	50	49	195	0	0	46	0.137
0	500	80.05	6.2461	0	1	0	0	0	10	50	41	104	0	0	39	0.383
1	500	80.05	6.2461	0	1	0	0	0			41	222.5	0	0	31	0.572
1	500	80.05	6.2461	0	1	0	0	0	9	55.5556	41	285	1	0	25	0.643
1	500	80.05	6.2461	0	1	0	0	0	16	31.25	40	156.25	0	0	48	0.206
1	500	80.05	6.2461	0	1	0	0	0	15	33.3333	33	162	0	0	30.7	0.588
1	500	80.05	6.2461	0	1	0	0	0	15	33.3333	28	97	0	0	27	0.046
1	500	80.04	6.24688	0	1	0	0	0	16	31.25	67	75	0	0	37	0.496
0	500	80.03	6.24766	0	1	0	0	0	13	38.4615	68	148.57	0	0	41	0.043
1	500	80.03	6.24766	0	1	0	0	0	11	45.4545	66	73.1	0	0	42.8	0.904
0	500	80.03	6.24766	0	1	0	0	0	13	38.4615	64	229.75	0	0	35	0.106
1	500	80.03	6.24766	0	1	0	0	0	3	166.667	59	262.5	1	0	37	0.22
0	500	80.03	6.24766	0	1	0	0	0	17	29.4118	59	98.5714	0	0	43	0.483
1	500	80.03	6.24766	0	1	0	0	0	18	27.7778	26	188.8	0	0	42.8	0.569
0	400	63.99	6.25098	0	1	0	0	0			70	56	1	0	32	0.7
0	400	63.99	6.25098	0	1	0	0	0	10	40	69	55	0	0	41	0.341
0	400	63.99	6.25098	0	1	0	0	0	21	19.0476	66	114.67	0	0	48.2	0.133
1	400	63.99	6.25098	0	1	0	0	0	14	28.5714	60	175	0	0	47	0.711
1	400	63.99	6.25098	0	1	0	0	0	11	36.3636	53	262.5	0	0	48	0.462
0	400	63.99	6.25098	0	1	0	0	0	18	22.2222	35	248.57	0	0	45	0.114
1	400	63.99	6.25098	0	1	0	0	0	12	33.3333	22	255	0	0	32.1	0.073
0	280	44.78	6.25279	0	1	0	0	0	8	35	69	252.5	0	0	31	0.471
0	400	63.97	6.25293	0	1	0	0	0	18	22.2222	69	107.14	0	0	43	0.818
0	400	63.97	6.25293	0	1	0	0	0	8	50	61	286.9	0	1	48.5	0.101
0	400	63.97	6.25293	0	1	0	0	0	21	19.0476	49	168.333	0	0	36	0.152
0	450	71.93	6.25608	0	1	0	0	0	14	32.1429	61	230	1	0	34	0.828
0	470	75.12	6.25666	0	1	0	0	0	8	58.75	34	180	0	0	42	0.383
1	400	63.87	6.26272	0	1	0	0	0	11	36.3636	84	108.571	1	0	56	0.917
1	400	63.87	6.26272	0	1	0	0	0	22	18.1818	79	138	0	0	42	0.455
0	400	63.87	6.26272	0	1	0	0	0	9	44.4444	76	74	0	0	33	0.264
0	400	63.87	6.26272	0	1	0	0	0	11	36.3636	76	117	0	0	73.8	0.163
0	400	63.87	6.26272	0	1	0	0	0	7	57.1429	72	170	1	0	49	0.05
0	400	63.87	6.26272	0	1	0	0	0	12	33.3333	70	112.5	0	0	51.9	0.058
1	400	63.87	6.26272	0	1	0	0	0	19	21.0526	70	66	0	0	39.8	0.125
0	400	63.87	6.26272	0	1	0	0	0	11	36.3636	70	73.2	0	0	36.5	0.48
0	400	63.87	6.26272	0	1	0	0	0			69	126	0	0	45	0.549
0	400	63.87	6.26272	0	1	0	0	0			68	235	0	0	40	0.138
1	400	63.87	6.26272	0	1	0	0	0	8	50	65	278.33	0	0	39.1	0.385
0	400	63.87	6.26272	0	1	0	0	0	4	100	62	176	0	0	63.7	0.062
1	400	63.87	6.26272	0	1	0	0	0	9	44.4444	59	300	1	0	25	0.151
0	400	63.87	6.26272	0	1	0	0	0	13	30.7692	56	142.5	0	0	42	0.144
0	400	63.87	6.26272	0	1	0	0	0	13	30.7692	44	110.8	0	0	38.2	0.178
0	400	63.83	6.26665	0	1	0	0	0			84	226	0	0	51.6	0.425
1	400	63.83	6.26665	0	1	0	0	0	13	30.7692	81	232.5	0	0	43	0.191
1	400	63.83	6.26665	0	1	0	0	0	16	25	72	253.33	0	0	57	0.931
0	400	63.83	6.26665	0	1	0	0	0	5	80	59	132	0	0	35	0.352
1	400	63.83	6.26665	0	1	0	0	0	13	30.7692	55	148	1	0	49	0.925
1	400	63.83	6.26665	0	1	0	0	0			53	170	0	0	85	0.138
1	400	63.83	6.26665	0	1	0	0	0	21	19.0476	21	201.67	0	0	40	0.285
0	300	47.87	6.26697	0	1	0	0	0	11	27.2727	74	135	0	0	62	0.174
1	340	54.24	6.26844	0	1	0	0	0	10	34	61	288	1	0	36	0.321
0	380	60.61	6.26959	0	1	0	0	0	9	42.2222	60	281.667	1	0	56	0.061
0	400	63.79	6.27058	0	1	0	0	0			66	275.556	0	0	29	0.232
1	415	66.18	6.27078	0	1	0	0	0	15	27.6667	25	287.5	0	0	38	0.277
1	300	47.81	6.27484	0	1	0	0	0	24	12.5	69	80	0	0	46	0.01
0	300	47.81	6.27484	0	1	0	0	0			66	290	0	0	39	0.15
1	300	47.81	6.27484	0	1	0	0	0	14	21.4286	66	111.6	0	0	27.5	0.196
0	300	47.81	6.27484	0	1	0	0	0	13	23.0769	56	126.25	0	0	35	0.167
0	300	47.81	6.27484	0	1	0	0	0	36	8.33333	54	236	0	0	53	0.043
0	300	47.81	6.27484	0	1	0	0	0			31	206	0	0	38	0.151
1	420	66.93	6.27521	0	1	0	0	0	9	46.6667	64	294	0	0	50.1	0.221
0	400	63.74	6.27549	0	1	0	0	0	6	66.6667	82	268.571	0	0	37	0.31
1	400	63.74	6.27549	0	1	0	0	0	26	15.3846	69	78	0	0	56	0.237
1	400	63.74	6.27549	0	1	0	0	0	7	57.1429	69	96.25	0	0	37	0.346
0	400	63.74	6.27549	0	1	0	0	0			54	170	0	0	67	0.164
0	400	63.74	6.27549	0	1	0	0	0			38	127.5	0	0	36	0.151
0	500	79.67	6.27589	0	1	0	0	0	4	125	85	257.5	0	0	37	0.553
1	500	79.67	6.27589	0	1	0	0	0	9	55.5556	81	214	0	0	27	0.463
0	500	79.67	6.27589	0	1	0	0	0	10	50	79	167.5	0	0	35	0.604
1	500	79.67	6.27589	0	1	0	0	0	11	45.4545	73	189	0	0	27.2	0.383
1	500	79.67	6.27589	0	1	0	0	0			70	142.5	0	0	65	0.357
0	500	79.67	6.27589	0	1	0	0	0			68	295	0	0	38	0.099
0	500	79.67	6.27589	0	1	0	0	0	8	62.5	65	175	0	0	49	0.117
0	500	79.67	6.27589	0	1	0	0	0	16	31.25	64	160.75	0	0	55.4	0.161
0	500	79.67	6.27589	0	1	0	0	0	14	35.7143	62	113.33	0	0	34	0.816
1	500	79.67	6.27589	0	1	0	0	0	20	25	61	74	0	0	91	0.317
0	500	79.67	6.27589	0	1	0	0	0	11	45.4545	55	63.75	0	0	41	0.246
0	500	79.67	6.27589	0	1	0	0	0	9	55.5556	46	159	0	0	26.3	0.145
0	500	79.67	6.27589	0	1	0	0	0	7	71.4286	46	87.2727	1	0	23	0.35
0	500	79.67	6.27589	0	1	0	0	0	14	35.7143	39	85	0	0	44	0.058
0	500	79.67	6.27589	0	1	0	0	0			38	161	0	0	34	0.663
0	500	79.67	6.27589	0	1	0	0	0			36	211	0	0	56	0.012
0	500	79.67	6.27589	0	1	0	0	0			36	265	0	0	47	0.138
0	500	79.67	6.27589	0	1	0	0	0	18	27.7778	19	130	0	0	35	0.03
0	300	47.77	6.28009	0	1	0	0	0	8	37.5	76	111.67	0	0	106	0.1
0	300	47.77	6.28009	0	1	0	0	0	21	14.2857	74	168.5	0	0	72.3	0.112
1	460	73.24	6.28072	0	1	0	0	0	14	32.8571	75	55	0	0	55	0.676
1	460	73.11	6.29189	0	1	0	0	0	11	41.8182	81	285	1	0	40	0.547
1	460	73.11	6.29189	0	1	0	0	0	10	46	51	237.5	1	0	41	0.648
0	490	77.85	6.29416	0	1	0	0	0	10	49	28	287.5	0	0	32	0.396
0	330	52.42	6.29531	0	1	0	0	0	14	23.5714	70	250	0	0	48	0.14
0	450	71.48	6.29547	0	1	0	0	0	15	30	79	240	0	0	45	0.692
1	450	71.48	6.29547	0	1	0	0	0	14	32.1429	75	242.857	0	0	41	0.83
0	450	71.48	6.29547	0	1	0	0	0	23	19.5652	64	201	0	0	51.1	0.022
0	450	71.48	6.29547	0	1	0	0	0	11	40.9091	55	103.061	0	1	41	0.603
1	360	57.06	6.30915	0	1	0	0	0	10	36	57	62	0	0	33	0.197
0	360	57.06	6.30915	0	1	0	0	0	9	40	57	142.5	1	0	29	0.446
0	520	82.4	6.31068	0	1	0	0	0	14	37.1429	66	72.5	0	1	77	0.074
0	500	79.21	6.31233	0	1	0	0	0	12	41.6667	21	145	1	0	43	0.121
0	520	82.36	6.31374	0	1	0	0	0	11	47.2727	75	193.333	0	0	51	0.468
0	520	82.36	6.31374	0	1	0	0	0	18	28.8889	49	200	0	0	47	0.155
0	400	63.34	6.31512	0	1	0	0	0	12	33.3333	73	165	0	0	37	0.305
1	400	63.34	6.31512	0	1	0	0	0	14	28.5714	29	190	0	0	36	0.033
0	360	56.97	6.31912	0	1	0	0	0	25	14.4	67	81	0	0	47.8	0.813
0	360	56.97	6.31912	0	1	0	0	0	20	18	23	202	0	0	53	0.184
0	400	63.29	6.32011	0	1	0	0	0	14	28.5714	75	156	0	0	49	0.056
1	400	63.29	6.32011	0	1	0	0	0	10	40	62	253.333	0	0	24	0.641
0	400	63.29	6.32011	0	1	0	0	0	12	33.3333	43	128	1	0	28	0.502
1	550	86.98	6.32329	0	1	0	0	0	18	30.5556	63	148.333	0	0	77	0.278
1	320	50.6	6.32411	0	1	0	0	0	12	26.6667	57	90	0	0	81	0.326
0	360	56.92	6.32467	0	1	0	0	0	18	20	49	197.5	0	0	28	0.231
0	550	86.95	6.32547	0	1	0	0	0	22	25	68	70	0	0	29	0.338
0	550	86.95	6.32547	0	1	0	0	0	9	61.1111	52	139.8	0	0	55.4	0.139
0	450	71.11	6.32822	0	1	0	0	0	13	34.6154	22	172.5	0	0	49.7	0.015
0	580	91.61	6.33119	0	1	0	0	0	11	52.7273	19	237.5	1	0	50	0.059
0	450	71.07	6.33179	0	1	0	0	0			34	85	0	0	31	0.021
1	450	71.02	6.33624	0	1	0	0	0	10	45	67	94	0	0	42	0.697
1	450	71.02	6.33624	0	1	0	0	0			65	96.25	0	0	38	0.349
0	450	71.02	6.33624	0	1	0	0	0			27	48	0	0	51	0.052
0	390	61.52	6.3394	0	1	0	0	0	10	39	46	126	0	0	48.9	0.365
0	300	47.32	6.33981	0	1	0	0	0	22	13.6364	37	217.5	0	0	51	0.182
0	450	70.93	6.34428	0	1	0	0	0	23	19.5652	66	140.14	0	0	72.2	0.1
0	450	70.93	6.34428	0	1	0	0	0	15	30	44	74.44	0	0	38	0.023
0	420	66.18	6.34633	0	1	0	0	0	18	23.3333	59	217.5	1	0	34	0.444
0	420	66.18	6.34633	0	1	0	0	0	6	70	57	168.33	0	0	33	0.179
0	420	66.18	6.34633	0	1	0	0	0	15	28	55	127	0	0	52.2	0.195
1	350	55.15	6.34633	0	1	0	0	0	9	38.8889	79	59	0	0	32	0.294
0	350	55.15	6.34633	0	1	0	0	0	24	14.5833	70	192.4	0	1	51.9	0.06
0	350	55.15	6.34633	0	1	0	0	0	11	31.8182	63	158.33	1	0	35	0.689
0	350	55.15	6.34633	0	1	0	0	0	8	43.75	55	295	0	0	45	0.062
1	500	78.76	6.3484	0	1	0	0	0	5	100	70	101.25	0	0	59	0.732
0	500	78.76	6.3484	0	1	0	0	0	17	29.4118	69	284.444	0	0	51	0.055
0	500	78.76	6.3484	0	1	0	0	0	14	35.7143	64	212	0	0	59	0.113
0	500	78.76	6.3484	0	1	0	0	0			17	197.5	0	0	42	0.054
0	450	70.84	6.35234	0	1	0	0	0	9	50	82	222.857	0	0	46	0.524
0	450	70.84	6.35234	0	1	0	0	0			74	228	0	0	75	0.429
0	450	70.84	6.35234	0	1	0	0	0			70	201	0	0	49	0.216
1	450	70.84	6.35234	0	1	0	0	0	8	56.25	68	178	0	0	32	0.697
1	450	70.84	6.35234	0	1	0	0	0			66	172	0	0	92	0.082
1	450	70.84	6.35234	0	1	0	0	0	13	34.6154	54	198	0	0	28	0.559
0	450	70.8	6.35593	0	1	0	0	0	11	40.9091	89	254.4	0	0	41.5	0.416
1	450	70.8	6.35593	0	1	0	0	0	9	50	85	136	0	1	40	0.163
0	450	70.8	6.35593	0	1	0	0	0	16	28.125	84	159.33	0	0	73.9	0.253
0	450	70.8	6.35593	0	1	0	0	0	38	11.8421	84	257.78	0	0	46	0.656
1	450	70.8	6.35593	0	1	0	0	0	10	45	83	233.333	0	0	59	0.539
1	450	70.8	6.35593	0	1	0	0	0	15	30	82	58	0	0	85	0.327
0	450	70.8	6.35593	0	1	0	0	0	10	45	78	180	0	0	51	0.5
1	450	70.8	6.35593	0	1	0	0	0	1	450	75	282.25	0	0	38.4	0.128
1	450	70.8	6.35593	0	1	0	0	0			73	176	0	0	27	0.767
0	450	70.8	6.35593	0	1	0	0	0	15	30	72	185	0	0	36	0.014
0	450	70.8	6.35593	0	1	0	0	0	15	30	71	297.143	0	0	34	0.138
0	450	70.8	6.35593	0	1	0	0	0	11	40.9091	71	109	0	0	39	0.15
0	450	70.8	6.35593	0	1	0	0	0	14	32.1429	71	227.5	0	0	34.8	0.228
0	450	70.8	6.35593	0	1	0	0	0	11	40.9091	69	88.75	0	0	47	0.357
0	450	70.8	6.35593	0	1	0	0	0	12	37.5	68	225	0	0	30	0.111
1	450	70.8	6.35593	0	1	0	0	0			68	180	0	0	41	0.385
1	450	70.8	6.35593	0	1	0	0	0	6	75	68	226	0	0	36	0.731
1	450	70.8	6.35593	0	1	0	0	0	21	21.4286	67	71.3	0	0	36.4	0.834
0	450	70.8	6.35593	0	1	0	0	0	5	90	65	85	0	0	42	0.136
0	450	70.8	6.35593	0	1	0	0	0	16	28.125	64	127.6	0	0	41.1	0.927
0	450	70.8	6.35593	0	1	0	0	0			63	128.75	0	0	54	0.388
0	450	70.8	6.35593	0	1	0	0	0	10	45	59	217.4	0	1	39.5	0.036
0	450	70.8	6.35593	0	1	0	0	0			59	62	0	0	28	0.291
0	450	70.8	6.35593	0	1	0	0	0	9	50	58	258	0	0	41	0.059
0	450	70.8	6.35593	0	1	0	0	0			58	125	0	0	44	0.141
1	450	70.8	6.35593	0	1	0	0	0	8	56.25	57	160	0	0	39	0.234
0	450	70.8	6.35593	0	1	0	0	0	11	40.9091	57	114.29	0	0	59	0.324
0	450	70.8	6.35593	0	1	0	0	0	10	45	56	300	0	0	27	0.4
0	450	70.8	6.35593	0	1	0	0	0			52	205.5	0	0	47.4	0.014
1	450	70.8	6.35593	0	1	0	0	0			52	113.333	0	0	37	0.177
0	450	70.8	6.35593	0	1	0	0	0			50	114	0	0	33	0.303
0	450	70.8	6.35593	0	1	0	0	0	11	40.9091	48	240	0	0	25	0.77
0	450	70.8	6.35593	0	1	0	0	0	10	45	46	255.556	0	0	39	0.094
0	450	70.8	6.35593	0	1	0	0	0	2	225	41	71	0	0	34	0.038
1	450	70.8	6.35593	0	1	0	0	0	3	150	29	188.33	0	0	24	0.682
0	450	70.8	6.35593	0	1	0	0	0	18	25	26	136.667	1	0	108	0.095
0	450	70.79	6.35683	0	1	0	0	0			48	128	0	0	34	0.368
0	420	66.07	6.35689	0	1	0	0	0	17	24.7059	71	235	0	0	0	0.176
1	420	66.07	6.35689	0	1	0	0	0	13	32.3077	43	78.5714	0	0	51	0.213
1	450	70.75	6.36042	0	1	0	0	0	16	28.125	81	65	0	0	62	0.42
1	450	70.75	6.36042	0	1	0	0	0	13	34.6154	47	260	0	0	33.1	0.813
0	450	70.75	6.36042	0	1	0	0	0	7	64.2857	36	66	0	0	41	0.053
0	420	66.02	6.36171	0	1	0	0	0	21	20	73	114.125	0	0	55.2	0.387
0	420	66.02	6.36171	0	1	0	0	0	11	38.1818	67	148.333	1	0	79	0.406
1	420	66.02	6.36171	0	1	0	0	0			66	140	0	0	45	0.573
0	420	66.02	6.36171	0	1	0	0	0	6	70	59	109	0	0	52	0.155
0	420	66.02	6.36171	0	1	0	0	0	9	46.6667	53	146.667	0	0	35	0.208
0	420	66.02	6.36171	0	1	0	0	0	13	32.3077	51	287.5	0	0	36	0.263
0	380	59.7	6.36516	0	1	0	0	0	10	38	66	93.7	0	0	53.4	0.65
1	400	62.83	6.36639	0	1	0	0	0			41	116	0	0	32	0.387
0	480	75.39	6.36689	0	1	0	0	0	17	28.2353	82	65.7	0	0	39.6	0.47
1	480	75.39	6.36689	0	1	0	0	0	12	40	68	180	1	0	25	0.428
0	450	70.62	6.37213	0	1	0	0	0	17	26.4706	20	138.57	0	0	47	0.475
0	450	70.57	6.37665	0	1	0	0	0	13	34.6154	82	290	0	0	45	0.539
0	450	70.57	6.37665	0	1	0	0	0	8	56.25	81	162.1	0	1	29.7	0.802
0	450	70.57	6.37665	0	1	0	0	0	10	45	77	113	0	0	46	0.207
0	450	70.57	6.37665	0	1	0	0	0	33	13.6364	76	72.5	0	0	55	0.388
0	450	70.57	6.37665	0	1	0	0	0	15	30	75	21	0	0	48	0.138
0	450	70.57	6.37665	0	1	0	0	0	13	34.6154	74	47	0	0	59	0.045
0	450	70.57	6.37665	0	1	0	0	0	11	40.9091	74	280	1	0	41	0.301
0	450	70.57	6.37665	0	1	0	0	0	19	23.6842	73	64.2	0	0	95.9	0.25
1	450	70.57	6.37665	0	1	0	0	0	9	50	71	202	0	0	43	0.086
0	450	70.57	6.37665	0	1	0	0	0			70	153.333	1	0	41	0.009
1	450	70.57	6.37665	0	1	0	0	0	19	23.6842	69	133	0	0	49	0.693
0	450	70.57	6.37665	0	1	0	0	0			67	108	0	0	55	0.125
0	450	70.57	6.37665	0	1	0	0	0	15	30	67	172.5	1	0	36	0.142
0	450	70.57	6.37665	0	1	0	0	0	1	450	66	88.57	0	0	34	0.417
0	450	70.57	6.37665	0	1	0	0	0	6	75	66	234.286	0	0	32	0.681
1	450	70.57	6.37665	0	1	0	0	0	14	32.1429	65	142.18	0	0	33.1	0.686
0	450	70.57	6.37665	0	1	0	0	0	4	112.5	63	158	0	0	27	0.319
0	450	70.57	6.37665	0	1	0	0	0	14	32.1429	61	108	0	0	40	0.079
0	450	70.57	6.37665	0	1	0	0	0	19	23.6842	60	148	0	0	40	0.269
1	450	70.57	6.37665	0	1	0	0	0	11	40.9091	58	71	0	0	41	0.938
1	450	70.57	6.37665	0	1	0	0	0	18	25	56	239.25	0	0	25.9	0.28
0	450	70.57	6.37665	0	1	0	0	0	10	45	55	282.5	0	0	44.6	0.044
0	450	70.57	6.37665	0	1	0	0	0	14	32.1429	54	165	1	0	41	0.11
0	450	70.57	6.37665	0	1	0	0	0			51	254	0	0	37	0.1
0	450	70.57	6.37665	0	1	0	0	0	8	56.25	51	290.8	0	1	37.4	0.17
0	450	70.57	6.37665	0	1	0	0	0	5	90	48	248.57	0	0	47	0.629
0	450	70.57	6.37665	0	1	0	0	0	20	22.5	43	72	1	0	34	0.331
0	450	70.57	6.37665	0	1	0	0	0	12	37.5	42	234	0	0	40	0.313
0	450	70.57	6.37665	0	1	0	0	0	9	50	27	126	0	0	35	0.183
0	450	70.57	6.37665	0	1	0	0	0	3	150	25	104	1	0	31	0.481
0	300	47	6.38298	0	1	0	0	0	7	42.8571	82	236.667	0	0	25	0.427
1	300	47	6.38298	0	1	0	0	0	7	42.8571	78	247.5	1	0	33	0.079
1	300	47	6.38298	0	1	0	0	0	21	14.2857	62	96.6667	1	0	46	0.588
0	300	46.96	6.38842	0	1	0	0	0			61	106	0	0	40.6	0.174
0	300	46.96	6.38842	0	1	0	0	0	9	33.3333	58	240	0	0	25	0.146
0	300	46.96	6.38842	0	1	0	0	0	15	20	57	137	0	0	56	0.336
0	350	54.78	6.38919	0	1	0	0	0	9	38.8889	64	137.2	0	0	37.3	0.407
0	480	75.12	6.38978	0	1	0	0	0	9	53.3333	63	182.857	0	1	66	0.126
1	480	75.12	6.38978	0	1	0	0	0	14	34.2857	63	245	0	0	32	0.534
0	480	75.12	6.38978	0	1	0	0	0	16	30	58	121.429	1	0	33	0.433
0	480	75.12	6.38978	0	1	0	0	0	11	43.6364	42	108	0	0	39	0.728
1	350	54.75	6.39269	0	1	0	0	0	13	26.9231	87	50.5	0	0	43.7	0.212
0	350	54.75	6.39269	0	1	0	0	0	10	35	79	135	0	0	48	0.259
1	350	54.75	6.39269	0	1	0	0	0	8	43.75	69	66.6667	1	0	33	0.194
0	350	54.75	6.39269	0	1	0	0	0	15	23.3333	64	115	0	0	63.4	0.15
0	350	54.75	6.39269	0	1	0	0	0	11	31.8182	61	106.67	0	0	43	0.218
0	350	54.75	6.39269	0	1	0	0	0	16	21.875	60	208.333	0	0	36	0.248
1	350	54.75	6.39269	0	1	0	0	0	8	43.75	55	162	1	0	32	0.078
0	350	54.75	6.39269	0	1	0	0	0	7	50	46	208	0	0	34	0.381
0	350	54.75	6.39269	0	1	0	0	0	9	38.8889	38	290	0	0	21	0.22
0	350	54.75	6.39269	0	1	0	0	0	11	31.8182	27	220	0	0	24	0.054
0	350	54.69	6.39971	0	1	0	0	0	11	31.8182	35	148.33	0	0	51	0.091
1	380	59.37	6.40054	0	1	0	0	0	8	47.5	70	89.2308	0	0	30	0.325
0	380	59.37	6.40054	0	1	0	0	0	19	20	55	130	1	0	43	0.777
0	380	59.37	6.40054	0	1	0	0	0	9	42.2222	41	226.667	1	0	37	0.151
1	380	59.33	6.40485	0	1	0	0	0	13	29.2308	90	215	0	0	34	0.304
0	380	59.33	6.40485	0	1	0	0	0	12	31.6667	62	112.727	1	0	30	0.116
1	380	59.33	6.40485	0	1	0	0	0	18	21.1111	44	270	0	0	33	0.274
1	330	51.51	6.40652	0	1	0	0	0	18	18.3333	65	133.333	0	0	46	0.781
1	400	62.43	6.40718	0	1	0	0	0	7	57.1429	57	280	0	0	49	0.114
1	499	77.85	6.40976	0	1	0	0	0	13	38.3846	52	77	0	0	37	0.312
0	400	62.38	6.41231	0	1	0	0	0			59	191.429	0	0	26	0.335
1	380	59.25	6.4135	0	1	0	0	0	17	22.3529	67	158	0	0	69	0.145
0	380	59.25	6.4135	0	1	0	0	0	11	34.5455	58	77	0	0	40	0.161
0	380	59.19	6.42	0	1	0	0	0	15	25.3333	58	87	1	0	67	0.278
0	380	59.19	6.42	0	1	0	0	0	7	54.2857	53	233.333	0	0	51	0.104
1	500	77.85	6.42261	0	1	0	0	0	11	45.4545	91	108.167	0	0	39.1	0.178
0	500	77.85	6.42261	0	1	0	0	0	10	50	80	223.33	0	0	46	0.201
0	500	77.85	6.42261	0	1	0	0	0	7	71.4286	78	190	0	0	53	0.038
0	500	77.85	6.42261	0	1	0	0	0	11	45.4545	77	88	0	0	70	0.581
0	500	77.85	6.42261	0	1	0	0	0	11	45.4545	73	100	0	0	50.4	0.265
0	500	77.85	6.42261	0	1	0	0	0			73	108.571	0	0	67	0.37
0	500	77.85	6.42261	0	1	0	0	0	8	62.5	72	128.33	0	0	39	0.057
0	500	77.85	6.42261	0	1	0	0	0	13	38.4615	71	140	1	0	28	0.385
0	500	77.85	6.42261	0	1	0	0	0	6	83.3333	67	233	0	0	36.2	0.249
0	500	77.85	6.42261	0	1	0	0	0	10	50	67	172	1	0	40	0.468
0	500	77.85	6.42261	0	1	0	0	0	22	22.7273	65	160	0	0	36	0.299
0	500	77.85	6.42261	0	1	0	0	0	17	29.4118	64	245.71	0	0	37	0.424
1	500	77.85	6.42261	0	1	0	0	0			63	84	0	0	37	0.362
1	500	77.85	6.42261	0	1	0	0	0	34	14.7059	62	200	0	0	72	0.209
1	500	77.85	6.42261	0	1	0	0	0	14	35.7143	62	78	0	0	41	0.975
0	500	77.85	6.42261	0	1	0	0	0	25	20	61	284	0	0	51	0.382
0	500	77.85	6.42261	0	1	0	0	0	14	35.7143	59	108	0	0	52.2	0.184
0	500	77.85	6.42261	0	1	0	0	0	8	62.5	56	264	0	0	44	0.241
0	500	77.85	6.42261	0	1	0	0	0	10	50	56	262.5	0	0	29.2	0.315
0	500	77.85	6.42261	0	1	0	0	0	6	83.3333	55	83.4	0	0	35.4	0.093
1	500	77.85	6.42261	0	1	0	0	0			54	290	0	0	22	0.488
0	500	77.85	6.42261	0	1	0	0	0			50	23	0	0	23	0.832
0	500	77.85	6.42261	0	1	0	0	0	11	45.4545	49	228	0	0	48	0.077
0	500	77.85	6.42261	0	1	0	0	0	8	62.5	49	136	0	0	55	0.136
0	500	77.85	6.42261	0	1	0	0	0	10	50	47	130	0	0	35	0.022
0	500	77.85	6.42261	0	1	0	0	0	9	55.5556	47	260	1	0	38	0.23
0	500	77.85	6.42261	0	1	0	0	0			47	186	0	0	31	0.239
0	500	77.85	6.42261	0	1	0	0	0			46	218	0	0	27	0.244
0	500	77.85	6.42261	0	1	0	0	0	8	62.5	33	93.3333	0	0	24	0.058
1	500	77.85	6.42261	0	1	0	0	0	16	31.25	19	293.33	1	0	35	0.072
0	500	77.75	6.43087	0	1	0	0	0	11	45.4545	79	132	0	0	49	0.394
0	500	77.75	6.43087	0	1	0	0	0	12	41.6667	74	194	0	0	35	0.24
1	500	77.75	6.43087	0	1	0	0	0	11	45.4545	64	204	0	0	45	0.339
0	500	77.75	6.43087	0	1	0	0	0	15	33.3333	61	137.5	0	0	47	0.136
0	500	77.75	6.43087	0	1	0	0	0	16	31.25	49	81	1	0	41	0.041
0	500	77.74	6.4317	0	1	0	0	0	8	62.5	89	247.5	0	0	34	0.572
1	500	77.74	6.4317	0	1	0	0	0	9	55.5556	87	230	0	0	40.9	0.49
0	500	77.74	6.4317	0	1	0	0	0	22	22.7273	85	90.1	0	0	41.6	0.892
0	500	77.74	6.4317	0	1	0	0	0	6	83.3333	83	266.67	0	0	29	0.368
0	500	77.74	6.4317	0	1	0	0	0	10	50	81	180	1	0	38	0.08
0	500	77.74	6.4317	0	1	0	0	0			79	55.6701	0	0	29	0.249
0	500	77.74	6.4317	0	1	0	0	0	7	71.4286	77	138.33	0	0	47	0.157
0	500	77.74	6.4317	0	1	0	0	0			74	273	0	0	50.3	0.198
0	500	77.74	6.4317	0	1	0	0	0	13	38.4615	73	209.4	0	0	42	0.384
0	500	77.74	6.4317	0	1	0	0	0	6	83.3333	72	187.5	0	0	32	0.02
0	500	77.74	6.4317	0	1	0	0	0	25	20	70	95	0	0	97	0.165
0	500	77.74	6.4317	0	1	0	0	0	10	50	69	165	0	0	31	0.449
0	500	77.74	6.4317	0	1	0	0	0	10	50	68	108.75	0	0	54	0.067
0	500	77.74	6.4317	0	1	0	0	0	8	62.5	68	212.5	0	0	41	0.228
1	500	77.74	6.4317	0	1	0	0	0	9	55.5556	68	217.143	0	0	31	0.568
0	500	77.74	6.4317	0	1	0	0	0	15	33.3333	67	150	0	0	39	0.286
1	500	77.74	6.4317	0	1	0	0	0	8	62.5	67	118.333	1	0	50	0.33
0	500	77.74	6.4317	0	1	0	0	0	7	71.4286	66	202.857	1	0	33	0.043
0	500	77.74	6.4317	0	1	0	0	0	7	71.4286	66	182.353	0	0	33.4	0.29
1	500	77.74	6.4317	0	1	0	0	0	11	45.4545	65	164	0	0	38	0.339
0	500	77.74	6.4317	0	1	0	0	0			64	152	0	0	35	0.084
0	500	77.74	6.4317	0	1	0	0	0	19	26.3158	63	73	0	0	49	0.096
0	500	77.74	6.4317	0	1	0	0	0	17	29.4118	63	164.44	0	0	66	0.419
0	500	77.74	6.4317	0	1	0	0	0	2	250	62	257.5	0	0	31	0.25
0	500	77.74	6.4317	0	1	0	0	0	9	55.5556	62	136.6	0	0	43.2	0.755
1	500	77.74	6.4317	0	1	0	0	0	10	50	60	207.5	1	0	27	0.894
0	500	77.74	6.4317	0	1	0	0	0	9	55.5556	59	254.286	0	0	34	0.671
1	500	77.74	6.4317	0	1	0	0	0			58	200	0	0	39	0.528
1	500	77.74	6.4317	0	1	0	0	0	20	25	58	178	0	0	25	0.641
0	500	77.74	6.4317	0	1	0	0	0	11	45.4545	57	188	0	0	38	0.108
1	500	77.74	6.4317	0	1	0	0	0	16	31.25	57	65	0	0	27	0.552
0	500	77.74	6.4317	0	1	0	0	0	15	33.3333	56	71.4	0	0	33.5	0.273
0	500	77.74	6.4317	0	1	0	0	0			56	170	0	0	53	0.475
0	500	77.74	6.4317	0	1	0	0	0	10	50	56	228.33	0	0	41	0.648
0	500	77.74	6.4317	0	1	0	0	0	11	45.4545	48	228.571	0	1	39	0.311
0	500	77.74	6.4317	0	1	0	0	0	9	55.5556	47	210	0	0	28	0.165
0	500	77.74	6.4317	0	1	0	0	0	6	83.3333	44	205	0	0	44	0.017
0	500	77.74	6.4317	0	1	0	0	0	16	31.25	41	60	0	0	51	0.224
0	500	77.74	6.4317	0	1	0	0	0	22	22.7273	35	255	0	0	39	0.034
1	500	77.74	6.4317	0	1	0	0	0	12	41.6667	33	176	0	0	43	0.087
1	500	77.74	6.4317	0	1	0	0	0	14	35.7143	33	56	0	0	35	0.256
0	500	77.74	6.4317	0	1	0	0	0	10	50	31	135.385	0	0	33	0.052
1	500	77.74	6.4317	0	1	0	0	0	16	31.25	29	180	0	0	29	0.165
0	500	77.74	6.4317	0	1	0	0	0	11	45.4545	28	209.25	0	0	43.4	0.286
0	500	77.74	6.4317	0	1	0	0	0	10	50	28	132.2	0	0	44	0.286
0	500	77.74	6.4317	0	1	0	0	0	15	33.3333	27	220	0	0	38	0.123
0	500	77.74	6.4317	0	1	0	0	0	18	27.7778	24	222.5	0	0	28	0.041
1	500	77.69	6.43583	0	1	0	0	0	7	71.4286	74	45	0	0	65	0.228
0	426	66.18	6.43699	0	1	0	0	0			55	192.5	0	0	64	0.164
0	500	77.66	6.43832	0	1	0	0	0	10	50	90	128	0	0	33.4	0.847
0	500	77.66	6.43832	0	1	0	0	0	9	55.5556	84	69	0	0	45	0.863
0	500	77.66	6.43832	0	1	0	0	0	9	55.5556	81	98.5714	1	0	65	0.234
1	500	77.66	6.43832	0	1	0	0	0	11	45.4545	78	196.5	0	0	34.2	0.092
0	500	77.66	6.43832	0	1	0	0	0	11	45.4545	77	182.5	0	0	30	0.213
0	500	77.66	6.43832	0	1	0	0	0	9	55.5556	77	218	0	0	50	0.754
0	500	77.66	6.43832	0	1	0	0	0	7	71.4286	71	287.8	0	1	32.2	0.04
0	500	77.66	6.43832	0	1	0	0	0	12	41.6667	69	115	0	0	43	0.716
0	500	77.66	6.43832	0	1	0	0	0	15	33.3333	68	118.3	0	0	43.9	0.867
0	500	77.66	6.43832	0	1	0	0	0	9	55.5556	62	131.667	1	0	36	0.181
0	500	77.66	6.43832	0	1	0	0	0	12	41.6667	62	121.67	0	0	62	0.239
0	500	77.66	6.43832	0	1	0	0	0	12	41.6667	61	90	0	0	48	0.141
1	500	77.66	6.43832	0	1	0	0	0	7	71.4286	61	102	0	0	0	0.346
1	500	77.66	6.43832	0	1	0	0	0	10	50	59	61	0	0	72	0.128
0	500	77.66	6.43832	0	1	0	0	0	10	50	56	151.11	0	0	45	0.109
1	500	77.66	6.43832	0	1	0	0	0	19	26.3158	55	177	0	0	84.9	0.293
0	500	77.66	6.43832	0	1	0	0	0	18	27.7778	48	117.78	0	0	0	0.079
0	500	77.66	6.43832	0	1	0	0	0	15	33.3333	36	146.67	0	0	46	0.409
0	500	77.66	6.43832	0	1	0	0	0			35	225	0	0	71	0.083
0	320	49.69	6.43993	0	1	0	0	0	36	8.88889	41	290	1	0	53	0.203
1	350	54.24	6.4528	0	1	0	0	0	12	29.1667	91	230.77	0	0	50	0.429
1	350	54.24	6.4528	0	1	0	0	0	9	38.8889	83	281.667	0	0	29.6	0.047
1	350	54.24	6.4528	0	1	0	0	0	13	26.9231	80	213.333	0	0	28	0.567
0	350	54.24	6.4528	0	1	0	0	0	11	31.8182	79	195.71	1	0	47	0.336
0	350	54.24	6.4528	0	1	0	0	0	12	29.1667	79	300	0	0	42	0.376
0	350	54.24	6.4528	0	1	0	0	0	10	35	78	152	0	0	57	0.016
0	350	54.24	6.4528	0	1	0	0	0	8	43.75	76	210	0	0	41	0.209
0	350	54.24	6.4528	0	1	0	0	0			67	197.5	0	0	55	0.01
0	350	54.24	6.4528	0	1	0	0	0	12	29.1667	47	74	0	0	79	0.398
0	350	54.24	6.4528	0	1	0	0	0	16	21.875	45	185.71	0	0	43	0.188
0	350	54.24	6.4528	0	1	0	0	0	13	26.9231	38	49	0	0	23	0.205
1	350	54.24	6.4528	0	1	0	0	0	15	23.3333	26	92.125	0	0	54.2	0.327
1	350	54.24	6.4528	0	1	0	0	0			24	67.5	0	0	30	0.277
0	350	54.19	6.45876	0	1	0	0	0	10	35	28	45.4	0	0	49	0.503
1	450	69.66	6.45995	0	1	0	0	0	9	50	83	284	1	0	37	0.658
0	450	69.66	6.45995	0	1	0	0	0	8	56.25	72	195	0	0	31	0.425
1	450	69.66	6.45995	0	1	0	0	0	10	45	58	152.5	0	0	40	0.502
0	450	69.66	6.45995	0	1	0	0	0	15	30	57	76	0	0	76	0.49
0	450	69.66	6.45995	0	1	0	0	0	5	90	49	96	0	0	57	0.459
0	550	85.13	6.46071	0	1	0	0	0	10	55	53	209.75	0	0	39.1	0.031
1	330	51	6.47059	0	1	0	0	0	13	25.3846	59	77	0	0	42	0.759
1	500	77.21	6.47585	0	1	0	0	0	12	41.6667	61	220	0	0	31	0.317
0	400	61.73	6.47983	0	1	0	0	0	11	36.3636	77	285	0	0	29.8	0.208
0	500	77.14	6.48172	0	1	0	0	0	9	55.5556	38	224.25	0	0	40.9	0.025
0	400	61.7	6.48298	0	1	0	0	0	16	25	46	242	0	0	48	0.08
0	500	77.12	6.4834	0	1	0	0	0	9	55.5556	79	262	0	0	39	0.612
0	400	61.68	6.48508	0	1	0	0	0	10	40	88	194.8	0	0	39.9	0.368
1	400	61.68	6.48508	0	1	0	0	0	11	36.3636	86	56.4	0	0	43.8	0.277
0	400	61.68	6.48508	0	1	0	0	0			79	124	0	0	46	0.06
0	400	61.68	6.48508	0	1	0	0	0	9	44.4444	73	115	0	0	74.3	0.301
0	400	61.68	6.48508	0	1	0	0	0	14	28.5714	66	189	0	0	36.9	0.206
0	400	61.68	6.48508	0	1	0	0	0	5	80	62	85	0	0	34	0.06
0	400	61.68	6.48508	0	1	0	0	0			60	151	0	0	41	0.065
1	400	61.68	6.48508	0	1	0	0	0	25	16	57	79	0	0	69	0.611
0	400	61.68	6.48508	0	1	0	0	0	14	28.5714	54	220	0	0	31	0.092
0	400	61.68	6.48508	0	1	0	0	0	11	36.3636	50	295	0	0	35	0.073
0	400	61.68	6.48508	0	1	0	0	0	17	23.5294	46	141.67	0	0	43	0.363
0	400	61.68	6.48508	0	1	0	0	0	11	36.3636	46	92	0	0	40	0.525
1	400	61.68	6.48508	0	1	0	0	0			40	69	0	0	56	0.006
0	340	52.42	6.48607	0	1	0	0	0	15	22.6667	79	248.333	0	0	38.7	0.263
0	470	72.39	6.49261	0	1	0	0	0	10	47	62	130	0	0	38	0.181
0	470	72.39	6.49261	0	1	0	0	0	7	67.1429	55	124.29	0	0	36	0.154
1	470	72.39	6.49261	0	1	0	0	0	14	33.5714	36	87	0	0	34	0.098
1	370	56.97	6.49465	0	1	0	0	0	27	13.7037	32	104	0	0	30	0.148
1	430	66.2	6.49547	0	1	0	0	0	21	20.4762	57	103	0	0	54	0.21
0	550	84.67	6.49581	0	1	0	0	0	11	50	80	124	1	0	29	0.667
0	550	84.67	6.49581	0	1	0	0	0	11	50	69	215	0	0	32	0.524
0	550	84.67	6.49581	0	1	0	0	0	15	36.6667	59	235.25	0	0	43.5	0.036
0	550	84.67	6.49581	0	1	0	0	0	15	36.6667	56	121	0	0	42	0.347
0	550	84.67	6.49581	0	1	0	0	0	7	78.5714	22	282.222	0	0	44	0.118
0	490	75.43	6.49609	0	1	0	0	0	6	81.6667	60	148	0	0	27	0.313
0	420	64.65	6.49652	0	1	0	0	0	10	42	72	128.889	0	0	50.1	0.09
0	400	61.56	6.49773	0	1	0	0	0	7	57.1429	78	183.5	0	0	46.1	0.182
0	400	61.56	6.49773	0	1	0	0	0	8	50	78	297.647	0	0	48	0.281
0	400	61.56	6.49773	0	1	0	0	0	19	21.0526	77	200	0	0	36	0.219
1	400	61.56	6.49773	0	1	0	0	0	16	25	75	90	1	0	44	0.287
0	400	61.56	6.49773	0	1	0	0	0	11	36.3636	67	225	0	0	24	0.799
1	400	61.56	6.49773	0	1	0	0	0			59	120	0	0	49	0.094
1	400	61.56	6.49773	0	1	0	0	0			52	200	0	0	28	0.124
0	400	61.56	6.49773	0	1	0	0	0	3	133.333	47	231.67	0	0	36	0.371
0	400	61.56	6.49773	0	1	0	0	0	8	50	45	147.5	0	0	39	0.105
1	400	61.56	6.49773	0	1	0	0	0	10	40	37	300	0	0	40	0.638
0	400	61.56	6.49773	0	1	0	0	0	15	26.6667	30	122.5	0	0	38	0.112
0	400	61.56	6.49773	0	1	0	0	0	21	19.0476	28	290	0	0	38	0.066
1	500	76.94	6.49857	0	1	0	0	0	18	27.7778	84	183.33	0	0	25	0.822
0	500	76.94	6.49857	0	1	0	0	0	11	45.4545	82	208.57	0	0	37	0.23
0	500	76.94	6.49857	0	1	0	0	0	8	62.5	79	107	0	0	37.6	0.118
0	500	76.94	6.49857	0	1	0	0	0	13	38.4615	73	144	0	0	34	0.131
0	500	76.94	6.49857	0	1	0	0	0	11	45.4545	72	231.5	0	0	44.6	0.504
0	500	76.94	6.49857	0	1	0	0	0	13	38.4615	71	128	0	0	44	0.151
0	500	76.94	6.49857	0	1	0	0	0	15	33.3333	71	56	0	0	48	0.239
0	500	76.94	6.49857	0	1	0	0	0			67	246	0	0	64	0.288
1	500	76.94	6.49857	0	1	0	0	0	9	55.5556	67	277.5	1	0	27	0.733
0	500	76.94	6.49857	0	1	0	0	0	8	62.5	66	71	0	0	55.7	0.215
0	500	76.94	6.49857	0	1	0	0	0	12	41.6667	63	191	0	1	75.2	0.04
0	500	76.94	6.49857	0	1	0	0	0	16	31.25	62	86.67	0	0	25	0.402
0	500	76.94	6.49857	0	1	0	0	0	9	55.5556	62	195.556	0	0	36	0.62
1	500	76.94	6.49857	0	1	0	0	0	15	33.3333	61	150	1	0	43	0.067
0	500	76.94	6.49857	0	1	0	0	0	14	35.7143	60	280	0	0	38	0.63
0	500	76.94	6.49857	0	1	0	0	0	10	50	59	285	0	0	34.6	0.404
1	500	76.94	6.49857	0	1	0	0	0	10	50	58	140	0	0	35	0.113
0	500	76.94	6.49857	0	1	0	0	0	6	83.3333	55	77.5	0	0	33	0.055
1	500	76.94	6.49857	0	1	0	0	0	7	71.4286	41	262.75	0	0	30.5	0.232
1	500	76.94	6.49857	0	1	0	0	0	13	38.4615	32	150	0	0	53	0.136
0	500	76.94	6.49857	0	1	0	0	0	14	35.7143	30	277.143	1	0	41	0.063
0	500	76.94	6.49857	0	1	0	0	0	15	33.3333	27	170	0	0	32	0.101
0	500	76.94	6.49857	0	1	0	0	0	12	41.6667	20	54	1	0	41	0.136
0	500	76.94	6.49857	0	1	0	0	0	13	38.4615	19	113.4	0	0	58.9	0.735
1	400	61.52	6.50195	0	1	0	0	0	12	33.3333	85	93	0	0	42	0.829
1	400	61.52	6.50195	0	1	0	0	0	11	36.3636	82	242.5	0	0	47	0.384
0	400	61.52	6.50195	0	1	0	0	0	17	23.5294	82	190	0	1	32	0.502
0	400	61.52	6.50195	0	1	0	0	0	10	40	76	249.5	0	0	39.6	0.022
0	400	61.52	6.50195	0	1	0	0	0	14	28.5714	75	78	0	0	78	0.111
0	400	61.52	6.50195	0	1	0	0	0	14	28.5714	75	146.333	0	0	70.1	0.11
0	400	61.52	6.50195	0	1	0	0	0			74	111.429	0	0	40	0.318
0	400	61.52	6.50195	0	1	0	0	0	9	44.4444	71	198	0	0	113	0.131
1	400	61.52	6.50195	0	1	0	0	0			67	70.41	0	0	38	0.11
0	400	61.52	6.50195	0	1	0	0	0	17	23.5294	67	158	0	0	39	0.208
0	400	61.52	6.50195	0	1	0	0	0	8	50	67	105	0	0	31	0.476
1	400	61.52	6.50195	0	1	0	0	0	7	57.1429	65	218	0	0	32.8	0.326
0	400	61.52	6.50195	0	1	0	0	0	25	16	64	207.14	0	0	56.7	0.415
0	400	61.52	6.50195	0	1	0	0	0	19	21.0526	62	150	0	0	29	0.547
0	400	61.52	6.50195	0	1	0	0	0	9	44.4444	61	227.5	0	0	44	0.332
1	400	61.52	6.50195	0	1	0	0	0	23	17.3913	61	50	0	0	30	0.349
0	400	61.52	6.50195	0	1	0	0	0	15	26.6667	57	270	0	0	31	0.21
0	400	61.52	6.50195	0	1	0	0	0	16	25	54	125	0	0	48	0.129
0	400	61.52	6.50195	0	1	0	0	0			51	168	1	0	34	0.04
0	400	61.52	6.50195	0	1	0	0	0	12	33.3333	50	134	0	0	63	0.014
0	400	61.52	6.50195	0	1	0	0	0	17	23.5294	48	77.78	0	0	58	0.106
1	400	61.52	6.50195	0	1	0	0	0	14	28.5714	39	142	0	0	32	0.721
0	400	61.52	6.50195	0	1	0	0	0			36	216.667	0	0	38	0.336
1	400	61.52	6.50195	0	1	0	0	0	9	44.4444	36	177.5	0	0	33	0.705
0	400	61.52	6.50195	0	1	0	0	0			28	78	0	0	34	0.208
0	400	61.52	6.50195	0	1	0	0	0	12	33.3333	25	250	0	0	82	0.133
0	400	61.47	6.50724	0	1	0	0	0	13	30.7692	82	158.8	0	0	91.7	0.17
1	400	61.47	6.50724	0	1	0	0	0	21	19.0476	80	195	0	0	48	0.622
1	400	61.47	6.50724	0	1	0	0	0	13	30.7692	78	128	0	0	40	0.317
1	400	61.47	6.50724	0	1	0	0	0			76	227.7	0	0	56	0.102
1	400	61.47	6.50724	0	1	0	0	0			75	130	0	0	43	0.44
0	400	61.47	6.50724	0	1	0	0	0			61	203.33	1	0	38	0.535
1	400	61.47	6.50724	0	1	0	0	0	14	28.5714	58	73.33	1	0	48	0.752
0	400	61.47	6.50724	0	1	0	0	0	15	26.6667	55	141.11	0	0	66.2	0.094
0	400	61.47	6.50724	0	1	0	0	0	13	30.7692	41	213.333	0	0	22	0.148
0	400	61.47	6.50724	0	1	0	0	0	14	28.5714	37	112	0	0	49	0.242
0	300	46.05	6.51466	0	1	0	0	0			28	116	0	0	30	0.054
0	460	70.57	6.51835	0	1	0	0	0	13	35.3846	54	61.1667	0	0	35.4	0.259
0	460	70.57	6.51835	0	1	0	0	0	13	35.3846	51	111.6	0	1	37.1	0.17
1	520	79.67	6.52692	0	1	0	0	0	13	40	33	227.5	0	0	24	0.404
0	350	53.6	6.52985	0	1	0	0	0	11	31.8182	70	285	0	0	41.6	0.354
0	320	49	6.53061	0	1	0	0	0	13	24.6154	34	85.9	0	0	64.4	0.603
0	420	64.25	6.53696	0	1	0	0	0	12	35	57	270	1	0	37	0.359
1	340	52	6.53846	0	1	0	0	0	13	26.1538	63	103.333	0	0	36	0.136
0	450	68.8	6.5407	0	1	0	0	0	7	64.2857	83	126	0	1	87	0.057
1	450	68.8	6.5407	0	1	0	0	0			46	242	0	0	40	0.696
0	450	68.8	6.5407	0	1	0	0	0	10	45	28	290	1	0	32	0.186
0	420	64.2	6.54206	0	1	0	0	0	10	42	74	63.1	0	0	30.8	0.189
0	420	64.2	6.54206	0	1	0	0	0	13	32.3077	61	103.75	0	0	47	0.577
0	420	64.2	6.54206	0	1	0	0	0	22	19.0909	46	85.89	0	0	48.7	0.024
0	450	68.75	6.54545	0	1	0	0	0	7	64.2857	91	239.75	0	0	30.8	0.46
0	450	68.75	6.54545	0	1	0	0	0	12	37.5	87	297	0	0	43.3	0.914
0	450	68.75	6.54545	0	1	0	0	0	9	50	75	276.667	0	0	58	0.429
0	450	68.75	6.54545	0	1	0	0	0	13	34.6154	74	286.167	0	0	49	0.298
0	450	68.75	6.54545	0	1	0	0	0	15	30	69	270	0	0	29	0.175
0	450	68.75	6.54545	0	1	0	0	0	18	25	67	211	0	1	85.4	0.248
1	450	68.75	6.54545	0	1	0	0	0			64	135	0	0	34	0.633
0	450	68.75	6.54545	0	1	0	0	0	4	112.5	51	175.71	0	0	29	0.17
0	450	68.75	6.54545	0	1	0	0	0	15	30	50	116	0	0	42	0.039
0	450	68.75	6.54545	0	1	0	0	0	12	37.5	36	255	0	0	40	0.074
0	480	73.3	6.54843	0	1	0	0	0	9	53.3333	79	155	0	0	37	0.058
1	480	73.3	6.54843	0	1	0	0	0	13	36.9231	69	76.25	1	0	47	0.796
0	480	73.3	6.54843	0	1	0	0	0	18	26.6667	56	113.333	0	0	72	0.442
0	480	73.3	6.54843	0	1	0	0	0	16	30	42	102.2	0	0	44.1	0.115
0	600	91.61	6.5495	0	1	0	0	0	20	30	75	37	0	0	44	0.287
0	600	91.5	6.55738	0	1	0	0	0	14	42.8571	38	280	0	0	47.1	0.115
0	450	68.61	6.55881	0	1	0	0	0	16	28.125	88	83.375	0	0	31.8	0.277
1	450	68.61	6.55881	0	1	0	0	0	9	50	64	203.333	1	0	37	0.176
1	450	68.61	6.55881	0	1	0	0	0	22	20.4545	53	93.33	1	0	39	0.632
0	450	68.61	6.55881	0	1	0	0	0	21	21.4286	36	65	0	0	64	0.107
0	450	68.61	6.55881	0	1	0	0	0	13	34.6154	33	69.8	0	0	34.3	0.417
0	510	77.74	6.56033	0	1	0	0	0	15	34	76	67.9	0	0	57.4	0.329
0	420	64.01	6.56147	0	1	0	0	0	12	35	62	210.5	0	0	57.7	0.034
1	480	73.11	6.56545	0	1	0	0	0			79	256.667	0	0	44.5	0.154
0	480	73.11	6.56545	0	1	0	0	0	22	21.8182	78	220	0	1	28	0.241
0	480	73.11	6.56545	0	1	0	0	0	10	48	66	177.14	1	0	46	0.016
0	480	73.11	6.56545	0	1	0	0	0			51	205	0	0	42	0.526
0	480	73.11	6.56545	0	1	0	0	0	10	48	40	112.375	0	0	44.4	0.074
0	420	63.97	6.56558	0	1	0	0	0	12	35	59	58.75	0	1	56	0.389
0	450	68.49	6.5703	0	1	0	0	0	9	50	88	277.5	0	0	39.5	0.793
0	450	68.49	6.5703	0	1	0	0	0	13	34.6154	83	220	1	0	48	0.102
1	450	68.49	6.5703	0	1	0	0	0	10	45	82	82.4	0	0	38.2	0.256
1	450	68.49	6.5703	0	1	0	0	0	13	34.6154	80	99.3	0	0	36.3	0.374
0	450	68.49	6.5703	0	1	0	0	0	9	50	77	258.33	0	0	24	0.256
0	450	68.49	6.5703	0	1	0	0	0	13	34.6154	76	106.714	0	0	46.8	0.573
0	450	68.49	6.5703	0	1	0	0	0	11	40.9091	76	155	0	0	59	0.579
0	450	68.49	6.5703	0	1	0	0	0	14	32.1429	75	273.33	0	0	60	0.086
0	450	68.49	6.5703	0	1	0	0	0	18	25	75	97	0	0	30	0.201
1	450	68.49	6.5703	0	1	0	0	0			73	186	0	0	52	0.283
0	450	68.49	6.5703	0	1	0	0	0	4	112.5	70	196	0	0	29	0.316
0	450	68.49	6.5703	0	1	0	0	0			69	140	0	0	50	0.747
0	450	68.49	6.5703	0	1	0	0	0	9	50	67	192	0	0	56.6	0.032
1	450	68.49	6.5703	0	1	0	0	0	12	37.5	65	175	0	0	47	0.652
0	450	68.49	6.5703	0	1	0	0	0	14	32.1429	63	300	0	0	47.3	0.063
0	450	68.49	6.5703	0	1	0	0	0			63	178.333	0	0	39	0.857
0	450	68.49	6.5703	0	1	0	0	0	13	34.6154	62	270	0	0	39	0.288
0	450	68.49	6.5703	0	1	0	0	0			59	69	0	0	@result:35	0.197
0	450	68.49	6.5703	0	1	0	0	0	16	28.125	59	287.69	0	0	34	0.265
1	450	68.49	6.5703	0	1	0	0	0	7	64.2857	54	277.5	0	0	22	0.191
1	450	68.49	6.5703	0	1	0	0	0	23	19.5652	53	131.833	0	0	35.6	0.147
0	450	68.49	6.5703	0	1	0	0	0	13	34.6154	51	176	0	0	38	0.031
0	450	68.49	6.5703	0	1	0	0	0	12	37.5	49	58	0	0	65	0.037
0	450	68.49	6.5703	0	1	0	0	0	18	25	36	107	0	0	0	0.096
0	450	68.49	6.5703	0	1	0	0	0	12	37.5	33	156	0	0	26	0.024
0	450	68.49	6.5703	0	1	0	0	0			32	49	0	0	29	0.076
1	375	57.06	6.57203	0	1	0	0	0	10	37.5	88	95.33	0	0	58	0.071
0	450	68.47	6.57222	0	1	0	0	0	10	45	86	158.75	0	0	44	0.408
0	450	68.47	6.57222	0	1	0	0	0	13	34.6154	78	262.5	0	0	31	0.324
1	450	68.47	6.57222	0	1	0	0	0	10	45	75	183.25	0	0	46.3	0.25
1	450	68.47	6.57222	0	1	0	0	0	7	64.2857	75	293.333	1	0	31	0.497
1	450	68.47	6.57222	0	1	0	0	0			74	80	0	0	66	0.183
1	450	68.47	6.57222	0	1	0	0	0	7	64.2857	74	52	0	0	35	0.462
1	450	68.47	6.57222	0	1	0	0	0	18	25	73	282.857	0	0	33	0.22
0	450	68.47	6.57222	0	1	0	0	0	18	25	66	99	0	0	43	0.161
1	450	68.47	6.57222	0	1	0	0	0	10	45	63	67	0	0	58	0.369
0	450	68.47	6.57222	0	1	0	0	0	7	64.2857	61	175	0	0	32	0.437
1	450	68.47	6.57222	0	1	0	0	0	8	56.25	60	220	0	0	42	0.223
1	450	68.47	6.57222	0	1	0	0	0	10	45	58	92.5	1	0	52	0.565
1	450	68.47	6.57222	0	1	0	0	0	8	56.25	57	246	0	0	35	0.729
0	450	68.47	6.57222	0	1	0	0	0	11	40.9091	57	52	0	0	49	0.044
0	450	68.47	6.57222	0	1	0	0	0	11	40.9091	55	227.5	0	0	40	0.173
0	450	68.47	6.57222	0	1	0	0	0	15	30	53	264	0	0	36	0.038
1	450	68.47	6.57222	0	1	0	0	0	14	32.1429	46	214	1	0	22	0.715
0	450	68.47	6.57222	0	1	0	0	0			34	109.333	0	0	39	0.144
1	470	71.48	6.57527	0	1	0	0	0	12	39.1667	62	197.5	0	0	39	0.461
1	360	54.75	6.57534	0	1	0	0	0	24	15	94	62.6	0	0	56.5	0.847
1	420	63.87	6.57586	0	1	0	0	0	12	35	73	128.33	1	0	34	0.834
0	500	76.03	6.57635	0	1	0	0	0	13	38.4615	73	116	0	0	105	0.202
1	500	76.03	6.57635	0	1	0	0	0	13	38.4615	67	176.67	0	0	43	0.171
0	500	76.03	6.57635	0	1	0	0	0	17	29.4118	63	144	0	1	68	0.19
0	500	76.03	6.57635	0	1	0	0	0	13	38.4615	55	232.5	1	0	44	0.08
0	500	76.03	6.57635	0	1	0	0	0	19	26.3158	32	113	0	0	35	0.28
0	420	63.83	6.57998	0	1	0	0	0	1	420	71	248.25	0	0	33.6	0.161
0	420	63.74	6.58927	0	1	0	0	0	13	32.3077	54	73	0	0	51	0.037
0	450	68.29	6.58954	0	1	0	0	0	10	45	79	282.5	0	0	40	0.161
0	450	68.29	6.58954	0	1	0	0	0	15	30	67	80	0	0	37	0.132
0	450	68.29	6.58954	0	1	0	0	0			63	166.154	0	0	41	0.196
0	450	68.29	6.58954	0	1	0	0	0	10	45	60	190	0	0	37	0.218
0	450	68.29	6.58954	0	1	0	0	0			49	67	0	0	33	0.111
0	450	68.29	6.58954	0	1	0	0	0	23	19.5652	45	180	0	0	30	0.013
0	300	45.5	6.59341	0	1	0	0	0	18	16.6667	89	195	0	0	55	0.477
1	300	45.5	6.59341	0	1	0	0	0	8	37.5	80	150.4	0	0	53.3	0.196
1	300	45.5	6.59341	0	1	0	0	0	14	21.4286	69	73.6	0	0	87.7	0.158
1	300	45.5	6.59341	0	1	0	0	0	10	30	68	93	0	0	55	0.27
1	300	45.5	6.59341	0	1	0	0	0	13	23.0769	67	296.67	0	0	39	0.144
0	300	45.5	6.59341	0	1	0	0	0	13	23.0769	60	133.333	0	0	26	0.182
0	300	45.5	6.59341	0	1	0	0	0	9	33.3333	57	206.25	0	0	39	0.059
0	300	45.5	6.59341	0	1	0	0	0	20	15	54	154	1	0	32	0.406
0	300	45.5	6.59341	0	1	0	0	0	11	27.2727	50	95.6	0	0	45.1	0.789
1	300	45.5	6.59341	0	1	0	0	0	18	16.6667	47	68.75	0	0	44	0.179
0	300	45.5	6.59341	0	1	0	0	0	16	18.75	46	263.33	0	0	51	0.146
0	300	45.5	6.59341	0	1	0	0	0	23	13.0435	42	224	0	0	46	0.055
0	400	60.61	6.59957	0	1	0	0	0	29	13.7931	65	206.667	0	0	26	0.334
0	520	78.76	6.60234	0	1	0	0	0	2	260	62	102.86	0	0	41	0.681
1	400	60.56	6.60502	0	1	0	0	0	16	25	72	192.5	0	0	31	0.426
0	400	60.52	6.60939	0	1	0	0	0	20	20	86	287.692	0	0	57	0.259
0	450	68.02	6.6157	0	1	0	0	0	14	32.1429	66	281.67	0	0	31.3	0.676
0	500	75.57	6.61638	0	1	0	0	0			69	144	0	0	59	0.139
0	500	75.57	6.61638	0	1	0	0	0			67	59	0	0	28	0.147
0	500	75.57	6.61638	0	1	0	0	0	13	38.4615	64	252.5	0	0	56	0.781
0	380	57.42	6.6179	0	1	0	0	0	21	18.0952	62	217.5	0	0	63	0.13
0	500	75.55	6.61813	0	1	0	0	0	17	29.4118	70	250	0	0	40	0.439
0	600	90.59	6.62325	0	1	0	0	0	13	46.1538	27	147.5	0	0	44	0.317
0	450	67.89	6.62837	0	1	0	0	0			79	146	0	0	26	0.361
0	450	67.89	6.62837	0	1	0	0	0	13	34.6154	71	58	0	0	46	0.272
0	450	67.89	6.62837	0	1	0	0	0	9	50	54	124.29	0	0	42	0.058
1	500	75.43	6.62866	0	1	0	0	0	10	50	84	107	0	0	@result:35	0.096
1	500	75.43	6.62866	0	1	0	0	0	10	50	80	158	0	1	46.9	0.507
1	500	75.43	6.62866	0	1	0	0	0	10	50	79	148	0	0	32	0.455
0	500	75.43	6.62866	0	1	0	0	0	11	45.4545	79	115	0	0	54	0.534
0	500	75.43	6.62866	0	1	0	0	0	20	25	79	70.8	0	1	45.6	0.168
1	500	75.43	6.62866	0	1	0	0	0	11	45.4545	78	156.25	0	0	30	0.716
1	500	75.43	6.62866	0	1	0	0	0	16	31.25	75	215.9	0	0	24.6	0.525
1	500	75.43	6.62866	0	1	0	0	0	12	41.6667	74	95	0	0	38	0.07
0	500	75.43	6.62866	0	1	0	0	0	13	38.4615	73	285.71	0	0	39	0.038
0	500	75.43	6.62866	0	1	0	0	0	18	27.7778	73	226	1	0	54	0.138
0	500	75.43	6.62866	0	1	0	0	0	5	100	72	154	0	0	39	0.019
0	500	75.43	6.62866	0	1	0	0	0	7	71.4286	69	140	0	0	66	0.078
0	500	75.43	6.62866	0	1	0	0	0	10	50	68	273.429	0	0	30.8	0.18
1	500	75.43	6.62866	0	1	0	0	0	26	19.2308	68	63.9	0	0	83.4	0.031
1	500	75.43	6.62866	0	1	0	0	0	11	45.4545	66	276.667	0	0	36	0.242
0	500	75.43	6.62866	0	1	0	0	0	10	50	65	126.667	0	0	38	0.004
0	500	75.43	6.62866	0	1	0	0	0	14	35.7143	64	133.75	0	0	77.1	0.361
1	500	75.43	6.62866	0	1	0	0	0	11	45.4545	62	147.14	0	0	38	0.439
0	500	75.43	6.62866	0	1	0	0	0	12	41.6667	60	191.429	0	0	33	0.042
0	500	75.43	6.62866	0	1	0	0	0	16	31.25	57	278	0	0	45.6	0.1
1	500	75.43	6.62866	0	1	0	0	0	15	33.3333	55	215	0	0	63.6	0.179
0	500	75.43	6.62866	0	1	0	0	0	12	41.6667	55	145.6	0	0	60.5	0.324
1	500	75.43	6.62866	0	1	0	0	0	17	29.4118	55	172.5	0	0	25	0.709
0	500	75.43	6.62866	0	1	0	0	0	13	38.4615	54	108.333	0	0	35	0.024
1	500	75.43	6.62866	0	1	0	0	0			53	71	0	0	44	0.59
0	500	75.43	6.62866	0	1	0	0	0	14	35.7143	52	161.67	0	0	43	0.149
0	500	75.43	6.62866	0	1	0	0	0	14	35.7143	52	50	0	0	25	0.28
0	500	75.43	6.62866	0	1	0	0	0	12	41.6667	51	86.8	0	0	43.6	0.036
0	500	75.43	6.62866	0	1	0	0	0	10	50	48	211	0	0	40.7	0.035
0	500	75.43	6.62866	0	1	0	0	0	10	50	45	123.33	0	0	50	0.041
0	500	75.43	6.62866	0	1	0	0	0	17	29.4118	45	122.86	0	0	40	0.127
0	500	75.43	6.62866	0	1	0	0	0	11	45.4545	36	261.818	0	0	35	0.08
1	500	75.43	6.62866	0	1	0	0	0	14	35.7143	33	116.364	1	0	76	0.052
0	500	75.43	6.62866	0	1	0	0	0	7	71.4286	25	151.6	0	0	51.5	0.058
0	280	42.24	6.62879	0	1	0	0	0	9	31.1111	73	211.429	1	0	31	0.321
0	500	75.42	6.62954	0	1	0	0	0	9	55.5556	86	69	0	0	38	0.415
0	480	72.39	6.63075	0	1	0	0	0	11	43.6364	68	206.25	0	0	77	0.189
0	480	72.39	6.63075	0	1	0	0	0	20	24	50	67	1	0	47	0.321
0	480	72.39	6.63075	0	1	0	0	0	6	80	43	195	1	0	30	0.06
1	500	75.39	6.63218	0	1	0	0	0	16	31.25	74	73.33	0	0	45	0.483
0	500	75.39	6.63218	0	1	0	0	0	12	41.6667	72	250.4	0	0	41.7	0.252
1	500	75.39	6.63218	0	1	0	0	0	9	55.5556	71	125	0	0	47.5	0.507
0	500	75.39	6.63218	0	1	0	0	0	5	100	68	140.167	0	0	45.4	0.332
0	500	75.39	6.63218	0	1	0	0	0			63	280	0	0	35	0.066
1	500	75.39	6.63218	0	1	0	0	0	9	55.5556	58	184	0	0	30	0.087
0	500	75.39	6.63218	0	1	0	0	0	9	55.5556	54	49	0	0	37	0.146
0	500	75.39	6.63218	0	1	0	0	0			50	105	0	0	37	0.033
0	500	75.39	6.63218	0	1	0	0	0	13	38.4615	34	127.69	0	0	38	0.092
0	450	67.84	6.63325	0	1	0	0	0	10	45	89	162	0	0	32	0.816
1	450	67.84	6.63325	0	1	0	0	0	7	64.2857	84	285	1	0	23	0.459
0	450	67.84	6.63325	0	1	0	0	0			78	120	0	0	38	0.197
1	450	67.84	6.63325	0	1	0	0	0			78	148	0	0	38	0.429
0	450	67.84	6.63325	0	1	0	0	0	12	37.5	73	164	0	0	33	0.128
0	450	67.84	6.63325	0	1	0	0	0	10	45	73	197.5	1	0	41	0.17
0	450	67.84	6.63325	0	1	0	0	0	10	45	73	232	0	0	74	0.342
0	450	67.84	6.63325	0	1	0	0	0	8	56.25	71	108.9	0	0	40.1	0.875
0	450	67.84	6.63325	0	1	0	0	0	10	45	69	233.33	0	0	39	0.035
0	450	67.84	6.63325	0	1	0	0	0	13	34.6154	67	95	0	0	35	0.044
1	450	67.84	6.63325	0	1	0	0	0			66	217.5	1	0	37	0.541
1	450	67.84	6.63325	0	1	0	0	0			63	90.7	0	0	32.3	0.357
0	450	67.84	6.63325	0	1	0	0	0	11	40.9091	61	197.5	0	0	27	0.032
0	450	67.84	6.63325	0	1	0	0	0	10	45	61	202.5	0	0	40	0.038
0	450	67.84	6.63325	0	1	0	0	0	11	40.9091	58	280	0	0	36	0.066
0	450	67.84	6.63325	0	1	0	0	0	17	26.4706	57	242	0	0	35	0.381
0	450	67.84	6.63325	0	1	0	0	0	11	40.9091	44	158.75	0	0	48	0.074
0	450	67.84	6.63325	0	1	0	0	0	8	56.25	31	293.333	0	0	33	0.082
0	420	63.29	6.63612	0	1	0	0	0	14	30	65	198.33	1	0	41	0.862
0	420	63.29	6.63612	0	1	0	0	0	8	52.5	65	195.556	1	0	34	0.862
0	420	63.29	6.63612	0	1	0	0	0	14	30	59	47	1	0	49	0.444
1	470	70.8	6.63842	0	1	0	0	0	8	58.75	75	215	0	0	40	0.106
1	330	49.69	6.64118	0	1	0	0	0			89	67	0	0	26	0.515
1	440	66.2	6.64653	0	1	0	0	0	15	29.3333	61	232	1	0	44	0.599
0	500	75.17	6.65159	0	1	0	0	0			55	195	0	0	25	0.355
1	500	75.13	6.65513	0	1	0	0	0	8	62.5	82	238.33	0	0	57	0.55
0	500	75.12	6.65602	0	1	0	0	0	14	35.7143	89	62	0	0	36	0.455
1	500	75.12	6.65602	0	1	0	0	0	15	33.3333	88	83.3333	0	0	34	0.628
0	500	75.12	6.65602	0	1	0	0	0	10	50	87	171.571	0	0	36.7	0.736
1	500	75.12	6.65602	0	1	0	0	0	16	31.25	85	180	0	0	46.4	0.491
0	500	75.12	6.65602	0	1	0	0	0	10	50	81	180	0	0	25	0.127
0	500	75.12	6.65602	0	1	0	0	0	10	50	79	254	0	0	35.8	0.122
0	500	75.12	6.65602	0	1	0	0	0	12	41.6667	78	242.857	0	0	42	0.168
1	500	75.12	6.65602	0	1	0	0	0	15	33.3333	75	283.75	0	0	56	0.097
0	500	75.12	6.65602	0	1	0	0	0	16	31.25	74	166	1	0	46	0.674
1	500	75.12	6.65602	0	1	0	0	0	10	50	73	300	0	0	30.9	0.067
0	500	75.12	6.65602	0	1	0	0	0	7	71.4286	73	155	0	0	44	0.073
1	500	75.12	6.65602	0	1	0	0	0	17	29.4118	73	53	0	0	49	0.309
0	500	75.12	6.65602	0	1	0	0	0	20	25	71	64	0	0	68	0.107
0	500	75.12	6.65602	0	1	0	0	0	8	62.5	71	250	0	0	37	0.238
0	500	75.12	6.65602	0	1	0	0	0	12	41.6667	70	270	0	0	51	0.122
0	500	75.12	6.65602	0	1	0	0	0	9	55.5556	70	108.33	0	1	45.7	0.136
0	500	75.12	6.65602	0	1	0	0	0	15	33.3333	70	88.9	0	0	40.3	0.245
0	500	75.12	6.65602	0	1	0	0	0	16	31.25	70	47	0	0	46	0.336
1	500	75.12	6.65602	0	1	0	0	0	14	35.7143	68	56.9	0	0	57.5	0.143
0	500	75.12	6.65602	0	1	0	0	0	15	33.3333	68	232	0	0	25	0.504
0	500	75.12	6.65602	0	1	0	0	0	10	50	67	125	0	0	38	0.392
0	500	75.12	6.65602	0	1	0	0	0	11	45.4545	66	262.5	0	0	31	0.526
0	500	75.12	6.65602	0	1	0	0	0	18	27.7778	66	164	0	0	44	0.577
0	500	75.12	6.65602	0	1	0	0	0	10	50	64	103	1	0	27	0.2
0	500	75.12	6.65602	0	1	0	0	0	18	27.7778	62	282	0	0	51.1	0.248
1	500	75.12	6.65602	0	1	0	0	0			62	128.33	0	0	31	0.526
0	500	75.12	6.65602	0	1	0	0	0	7	71.4286	60	139.17	0	0	33.9	0.179
0	500	75.12	6.65602	0	1	0	0	0	13	38.4615	59	184	0	0	32.9	0.266
0	500	75.12	6.65602	0	1	0	0	0	14	35.7143	59	211.67	0	0	37	0.531
0	500	75.12	6.65602	0	1	0	0	0	19	26.3158	57	192	0	0	35	0.144
0	500	75.12	6.65602	0	1	0	0	0	8	62.5	57	200	0	0	44	0.377
0	500	75.12	6.65602	0	1	0	0	0	2	250	55	125.56	0	0	64	0.073
0	500	75.12	6.65602	0	1	0	0	0	8	62.5	55	206.2	0	1	33.7	0.127
0	500	75.12	6.65602	0	1	0	0	0	6	83.3333	54	200	0	0	45	0.188
0	500	75.12	6.65602	0	1	0	0	0			52	215.385	0	0	36	0.105
1	500	75.12	6.65602	0	1	0	0	0	21	23.8095	52	73	0	0	69	0.229
1	500	75.12	6.65602	0	1	0	0	0			49	212.5	0	0	52	0.256
0	500	75.12	6.65602	0	1	0	0	0	12	41.6667	48	122.222	0	0	38	0.431
0	500	75.12	6.65602	0	1	0	0	0	20	25	46	80	0	0	40	0.033
0	500	75.12	6.65602	0	1	0	0	0	7	71.4286	42	150	0	0	36	0.051
0	500	75.12	6.65602	0	1	0	0	0	18	27.7778	40	226	0	0	38	0.047
0	500	75.12	6.65602	0	1	0	0	0	22	22.7273	34	107.143	0	0	45	0.427
0	500	75.12	6.65602	0	1	0	0	0			32	49	0	0	46	0.016
0	500	75.12	6.65602	0	1	0	0	0	21	23.8095	30	195.67	0	0	59.8	0.067
1	380	57.06	6.65966	0	1	0	0	0	9	42.2222	84	107.692	0	0	31	0.939
0	380	57.06	6.65966	0	1	0	0	0	5	76	65	270	1	0	39	0.016
0	380	57.06	6.65966	0	1	0	0	0	15	25.3333	60	105.455	1	0	36	0.155
0	380	57.06	6.65966	0	1	0	0	0	12	31.6667	60	116.36	0	0	50	0.532
0	380	57.06	6.65966	0	1	0	0	0	13	29.2308	48	135	0	0	53.4	0.053
1	470	70.57	6.66005	0	1	0	0	0			75	180	0	0	27	0.369
0	470	70.57	6.66005	0	1	0	0	0	12	39.1667	70	65.6	0	0	49.9	0.683
1	470	70.57	6.66005	0	1	0	0	0	7	67.1429	59	245	0	0	29	0.512
0	410	61.56	6.66017	0	1	0	0	0	17	24.1176	59	203.333	0	0	43	0.402
0	300	45	6.66667	0	1	0	0	0	10	30	65	156.667	0	0	25	0.201
1	380	56.97	6.67018	0	1	0	0	0	8	47.5	83	212	0	0	38	0.154
0	380	56.97	6.67018	0	1	0	0	0	8	47.5	68	206	0	0	39	0.178
1	380	56.97	6.67018	0	1	0	0	0	11	34.5455	64	144.4	0	0	43.6	0.244
0	380	56.97	6.67018	0	1	0	0	0	13	29.2308	52	74	0	0	33	0.052
1	380	56.97	6.67018	0	1	0	0	0	23	16.5217	38	247.5	0	0	53	0.571
0	380	56.97	6.67018	0	1	0	0	0	17	22.3529	26	111	0	0	46	0.061
1	550	82.4	6.67476	0	1	0	0	0	9	61.1111	71	209	1	0	49	0.718
1	550	82.4	6.67476	0	1	0	0	0			62	250	0	0	22	0.421
0	550	82.4	6.67476	0	1	0	0	0	11	50	60	160	0	0	90	0.538
0	550	82.4	6.67476	0	1	0	0	0	15	36.6667	35	169.333	0	0	56	0.153
1	350	52.43	6.67557	0	1	0	0	0	2	175	78	131.25	0	0	57	0.706
0	350	52.43	6.67557	0	1	0	0	0	12	29.1667	67	157.5	1	0	53	0.074
0	350	52.43	6.67557	0	1	0	0	0	10	35	64	77.5	0	0	30	0.341
0	350	52.43	6.67557	0	1	0	0	0	26	13.4615	55	296.667	0	0	31	0.311
1	350	52.43	6.67557	0	1	0	0	0	17	20.5882	49	286.333	0	0	35	0.167
1	350	52.43	6.67557	0	1	0	0	0	13	26.9231	48	200	1	0	40	0.29
0	350	52.42	6.67684	0	1	0	0	0	10	35	85	280	1	0	33	0.774
1	350	52.42	6.67684	0	1	0	0	0	12	29.1667	81	291.429	0	0	43	0.7
0	350	52.42	6.67684	0	1	0	0	0	15	23.3333	80	222	0	0	51	0.147
1	350	52.42	6.67684	0	1	0	0	0			76	105	0	0	38	0.493
0	350	52.42	6.67684	0	1	0	0	0	10	35	74	70	0	0	48	0.462
0	350	52.42	6.67684	0	1	0	0	0	14	25	68	151	0	0	39.5	0.436
0	350	52.42	6.67684	0	1	0	0	0			67	252	0	0	32	0.192
0	350	52.42	6.67684	0	1	0	0	0	15	23.3333	59	87.875	0	0	45.1	0.117
0	350	52.42	6.67684	0	1	0	0	0	8	43.75	57	142	0	0	25	0.267
0	350	52.42	6.67684	0	1	0	0	0	11	31.8182	52	133.333	0	0	45	0.669
0	350	52.42	6.67684	0	1	0	0	0	28	12.5	41	247.5	0	0	52	0.44
1	350	52.42	6.67684	0	1	0	0	0	15	23.3333	26	96.67	1	0	45	0.104
0	350	52.42	6.67684	0	1	0	0	0	13	26.9231	25	284	0	0	42.9	0.336
0	550	82.36	6.678	0	1	0	0	0	7	78.5714	76	143.75	0	0	57	0.336
0	550	82.36	6.678	0	1	0	0	0	8	68.75	71	141.8	0	0	31.9	0.26
1	550	82.36	6.678	0	1	0	0	0	15	36.6667	49	211.111	0	0	47	0.256
1	550	82.36	6.678	0	1	0	0	0	4	137.5	49	81.5	0	0	51.4	0.292
0	550	82.31	6.68206	0	1	0	0	0	16	34.375	60	150	0	0	47	0.001
0	550	82.31	6.68206	0	1	0	0	0	4	137.5	53	297.143	1	0	66	0.204
0	520	77.74	6.68896	0	1	0	0	0	8	65	85	282.5	0	0	40	0.143
0	520	77.74	6.68896	0	1	0	0	0	11	47.2727	61	150	1	0	54	0.051
0	520	77.74	6.68896	0	1	0	0	0	21	24.7619	60	87.14	1	0	53	0.302
1	350	52.31	6.69088	0	1	0	0	0	10	35	67	90.88	0	0	34.7	0.136
0	350	52.31	6.69088	0	1	0	0	0	11	31.8182	51	232.86	0	0	49	0.1
1	350	52.31	6.69088	0	1	0	0	0	8	43.75	32	268.57	1	0	41	0.182
1	320	47.81	6.69316	0	1	0	0	0			84	106.25	0	0	46	0.437
0	503	75.12	6.69595	0	1	0	0	0	18	27.9444	48	88.8889	0	0	58	0.083
0	320	47.77	6.69876	0	1	0	0	0			75	248.333	0	0	52.1	0.233
0	320	47.77	6.69876	0	1	0	0	0	16	20	67	165	0	0	36	0.264
0	300	44.78	6.69942	0	1	0	0	0	19	15.7895	96	67	0	0	39	0.668
1	400	59.7	6.70017	0	1	0	0	0	7	57.1429	83	235	0	0	31	0.243
0	400	59.7	6.70017	0	1	0	0	0	10	40	83	177.778	0	0	58	0.711
0	400	59.7	6.70017	0	1	0	0	0			83	69	0	0	0	0.711
1	400	59.7	6.70017	0	1	0	0	0	14	28.5714	79	140	1	0	38	0.705
0	400	59.7	6.70017	0	1	0	0	0	13	30.7692	62	280	0	0	25.8	0.456
0	400	59.7	6.70017	0	1	0	0	0	13	30.7692	58	111.667	0	0	65	0.034
1	400	59.7	6.70017	0	1	0	0	0	12	33.3333	41	101.25	1	0	37	0.579
0	400	59.65	6.70578	0	1	0	0	0			74	282.5	0	0	40	0.525
0	400	59.65	6.70578	0	1	0	0	0	29	13.7931	64	51	0	0	65	0.27
0	400	59.65	6.70578	0	1	0	0	0	12	33.3333	59	171.8	0	0	37.1	0.574
0	400	59.65	6.70578	0	1	0	0	0	12	33.3333	56	176	0	0	45.1	0.075
0	300	44.7	6.71141	0	1	0	0	0	14	21.4286	29	218	0	0	29.3	0.316
0	480	71.48	6.71517	0	1	0	0	0			63	198	0	0	39	0.028
0	450	66.98	6.71842	0	1	0	0	0	10	45	77	230	0	0	29	0.692
0	450	66.98	6.71842	0	1	0	0	0	16	28.125	55	133	0	0	38.2	0.366
0	340	50.6	6.71937	0	1	0	0	0	7	48.5714	48	224	0	0	34	0.061
0	600	89.29	6.71968	0	1	0	0	0	8	75	60	271.429	0	0	34	0.054
1	600	89.29	6.71968	0	1	0	0	0	12	50	43	292.5	0	0	50	0.235
0	600	89.29	6.71968	0	1	0	0	0	24	25	29	46	0	0	40	0.384
0	430	63.97	6.7219	0	1	0	0	0	19	22.6316	59	90.71	0	0	30.2	0.147
0	450	66.93	6.72344	0	1	0	0	0			74	297.5	0	0	40	0.313
1	450	66.93	6.72344	0	1	0	0	0	9	50	58	210	0	0	43	0.791
1	450	66.93	6.72344	0	1	0	0	0	14	32.1429	38	270	0	0	27	0.177
0	600	89.22	6.72495	0	1	0	0	0			33	300	0	0	33	0.391
0	350	52	6.73077	0	1	0	0	0			59	237.5	0	0	40	0.09
0	350	52	6.73077	0	1	0	0	0	16	21.875	54	300	0	0	32	0.188
0	350	52	6.73077	0	1	0	0	0	18	19.4444	51	65	0	0	67	0.272
0	430	63.87	6.73243	0	1	0	0	0	4	107.5	60	206.67	0	0	35	0.044
0	430	63.87	6.73243	0	1	0	0	0	23	18.6957	46	183.333	1	0	57	0.202
0	430	63.83	6.73664	0	1	0	0	0	7	61.4286	52	164	0	0	48	0.021
1	400	59.37	6.73741	0	1	0	0	0	13	30.7692	82	162.86	0	0	40	0.402
0	400	59.37	6.73741	0	1	0	0	0	12	33.3333	80	102.22	0	0	42	0.032
[truncated: 3,168 more rows]
